# Supplementary material for: N-[Morpholino(phen­yl)meth­yl]benzamide
Source: Acta Crystallogr Sect E Struct Rep Online. 2009 Feb 21;65(Pt 3):o578. doi: 10.1107/S1600536809005327 (PMC2968586; doi:10.1107/S1600536809005327)
Supplement: Supplementary file 1 [file e-65-0o578-sup1.cif]

##############################################################################
###                                                                        ###
###        Electronic paper (Acta Crystallographica Section E)             ###
###                                                                        ###
##############################################################################
#                                                                            #
# This CIF contains the data in a paper accepted for publication in Acta     #
# Crystallographica Section E. It conforms to the requirements of Notes      #
# for Authors for Section E, and has been peer reviewed under the auspices   #
# of the IUCr Commission on Journals.                                        #
#                                                                            #
# Full details of the Crystallographic Information File format               #
# are given in the paper "The Crystallographic Information File (CIF):       #
# a New Standard Archive File for Crystallography" by S. R. Hall, F. H.      #
# Allen and I. D. Brown [Acta Cryst. (1991), A47, 655-685].                  #
#                                                                            #
# The current version of the core CIF dictionary is obtainable from          #
# ftp://ftp.iucr.org/pub/cif_core.dic. The current version number is 2.4.    #
#                                                                            #
# Software is freely available for graphical display of the structure(s) in  #
# this CIF.  For information consult the CIF home page http://www.iucr.org/  #
# cif/home.html                                                              #
#                                                                            #
# This file may be used for bona fide research purposes within the           #
# scientific community so long as proper attribution is given to the journal # 
# article from which it was obtained.                                        #
#                                                                            #
##############################################################################
                                             
data_global
_audit_creation_method     'SHELXL-97'
_journal_data_validation_number     ?
_journal_date_recd_electronic     2009-02-02
_journal_date_accepted     2009-02-14
_journal_name_full     'Acta Crystallographica, Section E'
_journal_year     2009
_journal_volume     65
_journal_issue      3
_journal_page_first     o578
_journal_page_last     o578
_journal_paper_category     QO
_journal_coeditor_code     HB2906
_publ_contact_author_name     'Venkatesa Prabhu,G.'
_publ_contact_author_address
;
       Department of Chemistry
       National Institute of Technology
       Tiruchirappalli
       Tamil Nadu
       India
;
_publ_contact_author_email     'venkates@nitt.edu'
_publ_contact_author_fax     '+91-0431-2500133'
_publ_contact_author_phone     '+91-0431-2501801'
_publ_section_title
;
<i>N</i>-[Morpholino(phenyl)methyl]benzamide
;
loop_
    _publ_author_name
    _publ_author_address
    'L. Muruganandam'
;
Department of Chemistry,
National Institute of Technology,
Trichy 620 015
India
;
    'S. Rajeswari'
;
Department of Chemistry,
National Institute of Technology,
Trichy 620 015
India
;
    'D. Tamilvendan'
;
Department of Chemistry,
National Institute of Technology,
Trichy 620 015
India
;
    'V. Ramkumar'
;
Department of Chemistry
Indian Institute of Technology--Madras
Chennai 600 036
India
;
    'G. Venkatesa Prabhu'
;
Department of Chemistry,
National Institute of Technology,
Trichy 620 015
India
;
data_I
_audit_creation_method     SHELXL-97
_chemical_name_systematic
;
<i>N</i>-[Morpholino(phenyl)methyl]benzamide
;
_chemical_name_common     ?
_chemical_formula_moiety     'C18 H20 N2 O2'
_chemical_formula_sum     'C18 H20 N2 O2'
_chemical_formula_iupac     'C18 H20 N2 O2'
_chemical_formula_weight     296.36
_chemical_melting_point     ?
_symmetry_cell_setting     Triclinic
_symmetry_space_group_name_H-M     'P -1'
_symmetry_space_group_name_Hall     '-P 1'
loop_
    _symmetry_equiv_pos_as_xyz
    'x, y, z'
    '-x, -y, -z'
_cell_length_a     9.9190(3)
_cell_length_b     10.6793(3)
_cell_length_c     15.8050(5)
_cell_angle_alpha     79.747(2)
_cell_angle_beta     85.5430(10)
_cell_angle_gamma     85.4670(10)
_cell_volume     1638.84(9)
_cell_formula_units_Z     4
_cell_measurement_reflns_used     4916
_cell_measurement_theta_min     2.15
_cell_measurement_theta_max     23.87
_cell_measurement_temperature     295(2)
_exptl_crystal_description     slab
_exptl_crystal_colour     colourless
_exptl_crystal_size_max     0.20
_exptl_crystal_size_mid     0.19
_exptl_crystal_size_min     0.08
_exptl_crystal_density_diffrn     1.201
_exptl_crystal_density_meas     ?
_exptl_crystal_density_method     'not measured'
_exptl_crystal_F_000     632
_exptl_absorpt_coefficient_mu     0.079
_exptl_absorpt_correction_type     Multi-scan
_exptl_absorpt_process_details     '(SADABS; Bruker, 1999)'
_exptl_absorpt_correction_T_min     0.979
_exptl_absorpt_correction_T_max     0.994
_exptl_special_details
;
;
_diffrn_ambient_temperature     295(2)
_diffrn_radiation_type     MoK\a
_diffrn_radiation_wavelength     0.71073
_diffrn_radiation_source     'fine-focus sealed tube'
_diffrn_radiation_monochromator     graphite
_diffrn_measurement_device_type     'Bruker APEXII CCD'
_diffrn_measurement_method     \w
_diffrn_detector_area_resol_mean     ?
_diffrn_reflns_number     21213
_diffrn_reflns_av_R_equivalents     0.0332
_diffrn_reflns_av_sigmaI/netI     0.0508
_diffrn_reflns_theta_min     1.31
_diffrn_reflns_theta_max     28.08
_diffrn_reflns_theta_full     25.00
_diffrn_measured_fraction_theta_max     0.920
_diffrn_measured_fraction_theta_full     0.985
_diffrn_reflns_limit_h_min     -10
_diffrn_reflns_limit_h_max     12
_diffrn_reflns_limit_k_min     -14
_diffrn_reflns_limit_k_max     14
_diffrn_reflns_limit_l_min     -20
_diffrn_reflns_limit_l_max     18
_diffrn_standards_number     ?
_diffrn_standards_interval_count     ?
_diffrn_standards_interval_time     ?
_diffrn_standards_decay_%     ?
_refine_special_details
;
Refinement of <i>F</i>^2^ against ALL reflections. The weighted <i>R</i>-factor
<i>wR</i> and goodness of fit <i>S</i> are based on <i>F</i>^2^, conventional
<i>R</i>-factors <i>R</i> are based on <i>F</i>, with <i>F</i> set to zero for
negative <i>F</i>^2^. The threshold expression of <i>F</i>^2^ >
\s(<i>F</i>^2^) is used only for calculating <i>R</i>-factors(gt) <i>etc</i>.
and is not relevant to the choice of reflections for refinement.
<i>R</i>-factors based on <i>F</i>^2^ are statistically about twice as large
as those based on <i>F</i>, and <i>R</i>- factors based on ALL data will be
even larger.
;
_reflns_number_total     7329
_reflns_number_gt     4069
_reflns_threshold_expression     I>2\s(I)
_refine_ls_structure_factor_coef     Fsqd
_refine_ls_matrix_type     full
_refine_ls_R_factor_all     0.1087
_refine_ls_R_factor_gt     0.0523
_refine_ls_wR_factor_gt     0.1286
_refine_ls_wR_factor_ref     0.1563
_refine_ls_goodness_of_fit_ref     1.028
_refine_ls_restrained_S_all     1.028
_refine_ls_number_reflns     7329
_refine_ls_number_parameters     417
_refine_ls_number_restraints     1
_refine_ls_hydrogen_treatment     mixed
_refine_ls_weighting_scheme     calc
_refine_ls_weighting_details
         'calc w=1/[\s^2^(Fo^2^)+(0.0693P)^2^+0.2499P] where P=(Fo^2^+2Fc^2^)/3'
_atom_sites_solution_hydrogens     geom
_atom_sites_solution_primary     direct
_atom_sites_solution_secondary     difmap
_refine_ls_shift/su_max     0.000
_refine_ls_shift/su_mean     0.000
_refine_diff_density_max     0.244
_refine_diff_density_min     -0.187
_refine_ls_extinction_method     'SHELXL97 (Sheldrick, 2008)'
_refine_ls_extinction_coef     0.0061(15)
_refine_ls_extinction_expression
                                  'Fc^*^=kFc[1+0.001xFc^2^\l^3^/sin(2\q)]^-1/4^'
loop_
    _atom_type_symbol
    _atom_type_description
    _atom_type_scat_dispersion_real
    _atom_type_scat_dispersion_imag
    _atom_type_scat_source
    'C' 'C' 0.0033 0.0016
                         'International Tables Vol C Tables 4.2.6.8 and 6.1.1.4'
    'H' 'H' 0.0000 0.0000
                         'International Tables Vol C Tables 4.2.6.8 and 6.1.1.4'
    'N' 'N' 0.0061 0.0033
                         'International Tables Vol C Tables 4.2.6.8 and 6.1.1.4'
    'O' 'O' 0.0106 0.0060
                         'International Tables Vol C Tables 4.2.6.8 and 6.1.1.4'
_computing_data_collection     'APEX2 (Bruker, 2004)'
_computing_cell_refinement     'SAINT (Bruker, 2004)'
_computing_data_reduction     'SAINT (Bruker, 2004)'
_computing_structure_solution     'SHELXS97 (Sheldrick, 2008)'
_computing_structure_refinement     'SHELXL97 (Sheldrick, 2008)'
_computing_molecular_graphics     'ORTEP-3 (Farrugia, 1997)'
_computing_publication_material     'SHELXL97 (Sheldrick, 2008)'
loop_
    _atom_site_type_symbol
    _atom_site_label
    _atom_site_fract_x
    _atom_site_fract_y
    _atom_site_fract_z
    _atom_site_U_iso_or_equiv
    _atom_site_adp_type
    _atom_site_calc_flag
    _atom_site_refinement_flags
    _atom_site_occupancy
    _atom_site_disorder_assembly
    _atom_site_disorder_group
    H H4 0.424(2) 0.6985(17) 0.1586(12) 0.046(5) Uiso d . 1 . .
    H H2 0.920(2) 0.7527(17) 0.1718(12) 0.045(5) Uiso d . 1 . .
    C C1 1.0046(2) 0.93888(19) 0.38352(14) 0.0601(6) Uani d . 1 . .
    H H1A 0.9678 0.9089 0.4416 0.072 Uiso calc R 1 . .
    H H1B 1.1011 0.9456 0.3857 0.072 Uiso calc R 1 . .
    C C2 0.98194(17) 0.84343(17) 0.32713(12) 0.0446(4) Uani d . 1 . .
    H H2A 1.0231 0.8702 0.2697 0.054 Uiso calc R 1 . .
    H H2B 1.0239 0.7607 0.3506 0.054 Uiso calc R 1 . .
    C C3 0.7737(2) 0.9600(2) 0.29057(14) 0.0615(6) Uani d . 1 . .
    H H3A 0.6767 0.9551 0.2893 0.074 Uiso calc R 1 . .
    H H3B 0.8100 0.9901 0.2324 0.074 Uiso calc R 1 . .
    C C4 0.8019(3) 1.0509(2) 0.34844(17) 0.0762(7) Uani d . 1 . .
    H H4A 0.7597 1.1345 0.3272 0.091 Uiso calc R 1 . .
    H H4B 0.7620 1.0219 0.4059 0.091 Uiso calc R 1 . .
    C C5 0.79770(17) 0.73575(17) 0.27916(11) 0.0416(4) Uani d . 1 . .
    H H5 0.6984 0.7412 0.2832 0.050 Uiso calc R 1 . .
    C C6 0.84088(17) 0.60273(18) 0.32558(11) 0.0431(4) Uani d . 1 . .
    C C7 0.8263(2) 0.5763(2) 0.41468(13) 0.0641(6) Uani d . 1 . .
    H H7 0.7950 0.6411 0.4449 0.077 Uiso calc R 1 . .
    C C8 0.8572(3) 0.4560(2) 0.45923(16) 0.0782(8) Uani d . 1 . .
    H H8 0.8476 0.4404 0.5191 0.094 Uiso calc R 1 . .
    C C9 0.9018(2) 0.3597(2) 0.41592(17) 0.0721(7) Uani d . 1 . .
    H H9 0.9222 0.2781 0.4460 0.086 Uiso calc R 1 . .
    C C10 0.9165(2) 0.3834(2) 0.32819(16) 0.0655(6) Uani d . 1 . .
    H H10 0.9469 0.3178 0.2985 0.079 Uiso calc R 1 . .
    C C11 0.88661(19) 0.5043(2) 0.28309(13) 0.0542(5) Uani d . 1 . .
    H H11 0.8975 0.5193 0.2232 0.065 Uiso calc R 1 . .
    C C12 0.75048(18) 0.75042(19) 0.12841(12) 0.0470(5) Uani d . 1 . .
    C C13 0.80194(18) 0.7748(2) 0.03612(12) 0.0501(5) Uani d . 1 . .
    C C14 0.8036(3) 0.6824(3) -0.01283(16) 0.0868(8) Uani d . 1 . .
    H H14 0.7759 0.6020 0.0117 0.104 Uiso calc R 1 . .
    C C15 0.8471(3) 0.7081(4) -0.1008(2) 0.1097(12) Uani d . 1 . .
    H H15 0.8510 0.6444 -0.1342 0.132 Uiso calc R 1 . .
    C C16 0.8837(3) 0.8282(5) -0.13637(18) 0.1034(11) Uani d . 1 . .
    H H16 0.9098 0.8467 -0.1948 0.124 Uiso calc R 1 . .
    C C17 0.8821(3) 0.9187(4) -0.0879(2) 0.1071(11) Uani d . 1 . .
    H H17 0.9080 0.9996 -0.1126 0.128 Uiso calc R 1 . .
    C C18 0.8423(3) 0.8927(3) -0.00143(16) 0.0831(8) Uani d . 1 . .
    H H18 0.8429 0.9562 0.0319 0.100 Uiso calc R 1 . .
    C C19 0.3099(2) 0.32634(19) 0.35265(15) 0.0621(6) Uani d . 1 . .
    H H19A 0.2771 0.3350 0.4109 0.074 Uiso calc R 1 . .
    H H19B 0.2636 0.2585 0.3363 0.074 Uiso calc R 1 . .
    C C20 0.27701(19) 0.44881(18) 0.29285(13) 0.0512(5) Uani d . 1 . .
    H H20A 0.3042 0.4392 0.2339 0.061 Uiso calc R 1 . .
    H H20B 0.1801 0.4700 0.2967 0.061 Uiso calc R 1 . .
    C C21 0.49322(17) 0.51686(17) 0.31197(13) 0.0474(5) Uani d . 1 . .
    H H21A 0.5411 0.5837 0.3284 0.057 Uiso calc R 1 . .
    H H21B 0.5247 0.5080 0.2535 0.057 Uiso calc R 1 . .
    C C22 0.5214(2) 0.39299(19) 0.37222(14) 0.0591(5) Uani d . 1 . .
    H H22A 0.6180 0.3701 0.3695 0.071 Uiso calc R 1 . .
    H H22B 0.4935 0.4039 0.4308 0.071 Uiso calc R 1 . .
    C C23 0.30607(16) 0.67541(16) 0.26940(10) 0.0355(4) Uani d . 1 B .
    H H23 0.2068 0.6819 0.2759 0.043 Uiso calc R 1 . .
    C C24 0.35210(16) 0.78231(16) 0.30993(11) 0.0369(4) Uani d . 1 . .
    C C25 0.36414(19) 0.90344(17) 0.26293(12) 0.0479(5) Uani d . 1 . .
    H H25 0.3521 0.9183 0.2041 0.057 Uiso calc R 1 . .
    C C26 0.3938(2) 1.00258(19) 0.30196(14) 0.0574(5) Uani d . 1 . .
    H H26 0.4007 1.0837 0.2694 0.069 Uiso calc R 1 . .
    C C27 0.4132(2) 0.98284(19) 0.38818(15) 0.0588(6) Uani d . 1 . .
    H H27 0.4330 1.0501 0.4143 0.071 Uiso calc R 1 . .
    C C28 0.4031(2) 0.8632(2) 0.43562(14) 0.0618(6) Uani d . 1 . .
    H H28 0.4173 0.8489 0.4941 0.074 Uiso calc R 1 . .
    C C29 0.3720(2) 0.76369(18) 0.39714(12) 0.0509(5) Uani d . 1 . .
    H H29 0.3643 0.6830 0.4302 0.061 Uiso calc R 1 . .
    C C30 0.24685(18) 0.70289(18) 0.11932(11) 0.0440(4) Uani d . 1 B .
    C C31 0.29382(18) 0.7137(2) 0.02652(12) 0.0536(5) Uani d . 1 . .
    C C32 0.2052(2) 0.7115(3) -0.03215(14) 0.0763(7) Uani d . 1 B .
    H H32 0.1141 0.7053 -0.0143 0.092 Uiso calc R 1 . .
    C C33 0.2436(3) 0.7181(3) -0.11813(15) 0.0907(9) Uani d . 1 . .
    H H33 0.1813 0.7438 -0.1599 0.109 Uiso calc R 1 A 1
    C C34 0.355(2) 0.6909(19) -0.1370(12) 0.088(3) Uani d P 0.337(5) B 1
    H H34 0.3805 0.6916 -0.1950 0.105 Uiso calc PR 0.337(5) B 1
    C C35 0.4530(12) 0.6576(19) -0.0792(7) 0.151(4) Uani d P 0.337(5) B 1
    H H35 0.5428 0.6396 -0.0973 0.181 Uiso calc PR 0.337(5) B 1
    C C36 0.4148(10) 0.6518(15) 0.0041(6) 0.112(2) Uani d P 0.337(5) B 1
    H H36 0.4689 0.6068 0.0463 0.134 Uiso calc PR 0.337(5) B 1
    C C34A 0.3751(10) 0.7434(8) -0.1504(5) 0.088(3) Uani d P 0.665(5) B 2
    H H34A 0.4027 0.7427 -0.2079 0.105 Uiso calc PR 0.665(5) B 2
    C C35A 0.4608(5) 0.7689(9) -0.0943(3) 0.151(4) Uani d P 0.665(5) B 2
    H H35A 0.5469 0.7938 -0.1145 0.181 Uiso calc PR 0.665(5) B 2
    C C36A 0.4223(4) 0.7585(7) -0.0062(3) 0.112(2) Uani d P 0.665(5) B 2
    H H36A 0.4809 0.7810 0.0310 0.134 Uiso calc PR 0.665(5) B 2
    N N1 0.83673(14) 0.83410(14) 0.32292(9) 0.0431(4) Uani d . 1 . .
    N N2 0.83821(16) 0.75434(15) 0.18720(9) 0.0433(4) Uani d . 1 . .
    N N3 0.34807(13) 0.55046(13) 0.31612(9) 0.0369(3) Uani d . 1 . .
    N N4 0.34120(15) 0.69325(14) 0.17671(9) 0.0397(4) Uani d . 1 . .
    O O1 0.94265(16) 1.06078(13) 0.35261(10) 0.0716(5) Uani d . 1 . .
    O O2 0.63267(14) 0.7272(2) 0.14833(10) 0.0927(6) Uani d . 1 . .
    O O3 0.45161(15) 0.29292(12) 0.35088(9) 0.0622(4) Uani d . 1 . .
    O O4 0.12536(13) 0.70222(17) 0.14163(9) 0.0694(5) Uani d . 1 . .
loop_
    _atom_site_aniso_label
    _atom_site_aniso_U_11
    _atom_site_aniso_U_22
    _atom_site_aniso_U_33
    _atom_site_aniso_U_12
    _atom_site_aniso_U_13
    _atom_site_aniso_U_23
    C1 0.0634(13) 0.0525(13) 0.0676(15) -0.0006(10) -0.0101(11) -0.0180(11)
    C2 0.0409(10) 0.0458(11) 0.0473(11) -0.0016(8) -0.0037(8) -0.0086(9)
    C3 0.0511(12) 0.0625(14) 0.0687(15) 0.0135(10) -0.0069(10) -0.0117(11)
    C4 0.0826(18) 0.0589(15) 0.0865(18) 0.0211(12) -0.0035(13) -0.0233(13)
    C5 0.0335(9) 0.0555(12) 0.0349(10) -0.0077(8) 0.0019(7) -0.0050(8)
    C6 0.0382(10) 0.0536(12) 0.0379(11) -0.0148(8) -0.0018(8) -0.0046(9)
    C7 0.0928(17) 0.0605(14) 0.0413(13) -0.0270(12) -0.0030(11) -0.0057(10)
    C8 0.114(2) 0.0689(17) 0.0519(14) -0.0410(14) -0.0205(13) 0.0112(13)
    C9 0.0731(16) 0.0569(15) 0.0826(19) -0.0201(11) -0.0242(13) 0.0130(13)
    C10 0.0576(14) 0.0537(14) 0.0823(18) -0.0037(10) -0.0003(11) -0.0062(12)
    C11 0.0490(12) 0.0623(14) 0.0494(12) -0.0053(9) 0.0026(9) -0.0069(10)
    C12 0.0378(11) 0.0611(12) 0.0406(11) -0.0096(8) -0.0041(8) -0.0011(9)
    C13 0.0401(11) 0.0722(14) 0.0375(11) -0.0085(9) -0.0079(8) -0.0037(10)
    C14 0.0871(19) 0.118(2) 0.0651(17) -0.0422(16) 0.0116(13) -0.0345(16)
    C15 0.086(2) 0.187(4) 0.076(2) -0.031(2) -0.0014(16) -0.068(2)
    C16 0.078(2) 0.182(4) 0.0451(16) -0.008(2) -0.0085(13) -0.002(2)
    C17 0.120(3) 0.116(3) 0.065(2) -0.001(2) 0.0143(17) 0.0269(19)
    C18 0.104(2) 0.0780(18) 0.0583(16) -0.0079(14) 0.0130(14) 0.0062(13)
    C19 0.0649(14) 0.0479(12) 0.0772(16) -0.0198(10) 0.0078(11) -0.0195(11)
    C20 0.0471(11) 0.0500(12) 0.0617(13) -0.0137(8) -0.0027(9) -0.0201(10)
    C21 0.0392(10) 0.0445(11) 0.0569(12) -0.0049(8) -0.0053(8) -0.0027(9)
    C22 0.0583(13) 0.0475(12) 0.0694(14) -0.0039(9) -0.0121(10) -0.0006(10)
    C23 0.0324(9) 0.0438(10) 0.0312(10) -0.0034(7) -0.0008(7) -0.0086(8)
    C24 0.0368(9) 0.0380(10) 0.0355(10) -0.0018(7) -0.0026(7) -0.0059(8)
    C25 0.0562(12) 0.0446(11) 0.0407(11) -0.0013(8) -0.0034(9) -0.0021(9)
    C26 0.0654(14) 0.0361(11) 0.0685(15) -0.0055(9) -0.0002(11) -0.0042(10)
    C27 0.0681(14) 0.0443(12) 0.0702(16) -0.0089(9) -0.0114(11) -0.0213(11)
    C28 0.0883(16) 0.0527(13) 0.0496(13) -0.0093(11) -0.0188(11) -0.0147(10)
    C29 0.0737(14) 0.0408(11) 0.0395(11) -0.0107(9) -0.0117(9) -0.0043(9)
    C30 0.0349(10) 0.0597(12) 0.0387(11) -0.0010(8) -0.0053(8) -0.0112(9)
    C31 0.0371(11) 0.0869(15) 0.0369(11) 0.0045(9) -0.0049(8) -0.0139(10)
    C32 0.0602(14) 0.129(2) 0.0433(14) -0.0190(13) -0.0053(11) -0.0173(13)
    C33 0.092(2) 0.142(3) 0.0416(15) -0.0070(18) -0.0130(13) -0.0222(15)
    C34 0.075(4) 0.148(8) 0.030(3) 0.011(5) 0.008(2) -0.001(4)
    C35 0.056(2) 0.341(12) 0.035(2) -0.024(5) 0.0031(17) 0.025(5)
    C36 0.0525(19) 0.244(8) 0.0336(18) -0.045(4) -0.0036(13) 0.004(4)
    C34A 0.075(4) 0.148(8) 0.030(3) 0.011(5) 0.008(2) -0.001(4)
    C35A 0.056(2) 0.341(12) 0.035(2) -0.024(5) 0.0031(17) 0.025(5)
    C36A 0.0525(19) 0.244(8) 0.0336(18) -0.045(4) -0.0036(13) 0.004(4)
    N1 0.0375(8) 0.0483(9) 0.0431(9) -0.0001(6) 0.0002(6) -0.0089(7)
    N2 0.0311(9) 0.0633(11) 0.0344(9) -0.0083(7) 0.0000(7) -0.0039(7)
    N3 0.0358(8) 0.0381(8) 0.0388(8) -0.0082(6) -0.0018(6) -0.0098(6)
    N4 0.0307(8) 0.0575(10) 0.0313(8) -0.0034(7) -0.0017(6) -0.0088(7)
    O1 0.0799(11) 0.0464(9) 0.0908(12) 0.0007(7) -0.0088(9) -0.0186(8)
    O2 0.0414(9) 0.184(2) 0.0517(10) -0.0374(10) -0.0043(7) -0.0024(11)
    O3 0.0682(10) 0.0396(8) 0.0784(11) -0.0026(6) -0.0007(8) -0.0117(7)
    O4 0.0316(8) 0.1312(14) 0.0459(8) -0.0037(7) -0.0032(6) -0.0174(9)
_geom_special_details
;
All e.s.d.'s (except the e.s.d. in the dihedral angle between two l.s. planes)
are estimated using the full covariance matrix. The cell e.s.d.'s are taken
into account individually in the estimation of e.s.d.'s in distances, angles
and torsion angles; correlations between e.s.d.'s in cell parameters are only
used when they are defined by crystal symmetry. An approximate (isotropic)
treatment of cell e.s.d.'s is used for estimating e.s.d.'s involving l.s.
planes.
;
loop_
    _geom_bond_atom_site_label_1
    _geom_bond_atom_site_label_2
    _geom_bond_site_symmetry_2
    _geom_bond_distance
    _geom_bond_publ_flag
    C1 O1 . 1.416(2) ?
    C1 C2 . 1.508(3) ?
    C1 H1A . 0.9700 ?
    C1 H1B . 0.9700 ?
    C2 N1 . 1.459(2) ?
    C2 H2A . 0.9700 ?
    C2 H2B . 0.9700 ?
    C3 N1 . 1.460(2) ?
    C3 C4 . 1.502(3) ?
    C3 H3A . 0.9700 ?
    C3 H3B . 0.9700 ?
    C4 O1 . 1.416(3) ?
    C4 H4A . 0.9700 ?
    C4 H4B . 0.9700 ?
    C5 N1 . 1.448(2) ?
    C5 N2 . 1.460(2) ?
    C5 C6 . 1.524(3) ?
    C5 H5 . 0.9800 ?
    C6 C11 . 1.375(3) ?
    C6 C7 . 1.385(3) ?
    C7 C8 . 1.374(3) ?
    C7 H7 . 0.9300 ?
    C8 C9 . 1.362(4) ?
    C8 H8 . 0.9300 ?
    C9 C10 . 1.363(3) ?
    C9 H9 . 0.9300 ?
    C10 C11 . 1.381(3) ?
    C10 H10 . 0.9300 ?
    C11 H11 . 0.9300 ?
    C12 O2 . 1.219(2) ?
    C12 N2 . 1.330(2) ?
    C12 C13 . 1.492(3) ?
    C13 C14 . 1.357(3) ?
    C13 C18 . 1.369(3) ?
    C14 C15 . 1.408(4) ?
    C14 H14 . 0.9300 ?
    C15 C16 . 1.370(5) ?
    C15 H15 . 0.9300 ?
    C16 C17 . 1.334(4) ?
    C16 H16 . 0.9300 ?
    C17 C18 . 1.379(4) ?
    C17 H17 . 0.9300 ?
    C18 H18 . 0.9300 ?
    C19 O3 . 1.422(2) ?
    C19 C20 . 1.500(3) ?
    C19 H19A . 0.9700 ?
    C19 H19B . 0.9700 ?
    C20 N3 . 1.454(2) ?
    C20 H20A . 0.9700 ?
    C20 H20B . 0.9700 ?
    C21 N3 . 1.455(2) ?
    C21 C22 . 1.506(3) ?
    C21 H21A . 0.9700 ?
    C21 H21B . 0.9700 ?
    C22 O3 . 1.420(2) ?
    C22 H22A . 0.9700 ?
    C22 H22B . 0.9700 ?
    C23 N3 . 1.452(2) ?
    C23 N4 . 1.461(2) ?
    C23 C24 . 1.520(2) ?
    C23 H23 . 0.9800 ?
    C24 C25 . 1.381(2) ?
    C24 C29 . 1.385(2) ?
    C25 C26 . 1.378(3) ?
    C25 H25 . 0.9300 ?
    C26 C27 . 1.368(3) ?
    C26 H26 . 0.9300 ?
    C27 C28 . 1.368(3) ?
    C27 H27 . 0.9300 ?
    C28 C29 . 1.381(3) ?
    C28 H28 . 0.9300 ?
    C29 H29 . 0.9300 ?
    C30 O4 . 1.229(2) ?
    C30 N4 . 1.339(2) ?
    C30 C31 . 1.491(3) ?
    C31 C32 . 1.331(3) ?
    C31 C36 . 1.376(12) ?
    C31 C36A . 1.424(5) ?
    C32 C33 . 1.373(3) ?
    C32 H32 . 0.9300 ?
    C33 C34 . 1.15(2) ?
    C33 C34A . 1.392(9) ?
    C33 H33 . 0.9300 ?
    C34 C35 . 1.37(2) ?
    C34 H34 . 0.9300 ?
    C35 C36 . 1.334(16) ?
    C35 H35 . 0.9300 ?
    C36 H36 . 0.9300 ?
    C34A C35A . 1.350(11) ?
    C34A H34A . 0.9300 ?
    C35A C36A . 1.403(7) ?
    C35A H35A . 0.9300 ?
    C36A H36A . 0.9300 ?
    N2 H2 . 0.832(19) ?
    N4 H4 . 0.855(19) ?
loop_
    _geom_angle_atom_site_label_1
    _geom_angle_atom_site_label_2
    _geom_angle_atom_site_label_3
    _geom_angle_site_symmetry_1
    _geom_angle_site_symmetry_3
    _geom_angle
    _geom_angle_publ_flag
    O1 C1 C2 . . 111.83(17) ?
    O1 C1 H1A . . 109.3 ?
    C2 C1 H1A . . 109.3 ?
    O1 C1 H1B . . 109.3 ?
    C2 C1 H1B . . 109.3 ?
    H1A C1 H1B . . 107.9 ?
    N1 C2 C1 . . 109.40(15) ?
    N1 C2 H2A . . 109.8 ?
    C1 C2 H2A . . 109.8 ?
    N1 C2 H2B . . 109.8 ?
    C1 C2 H2B . . 109.8 ?
    H2A C2 H2B . . 108.2 ?
    N1 C3 C4 . . 109.16(17) ?
    N1 C3 H3A . . 109.8 ?
    C4 C3 H3A . . 109.8 ?
    N1 C3 H3B . . 109.8 ?
    C4 C3 H3B . . 109.8 ?
    H3A C3 H3B . . 108.3 ?
    O1 C4 C3 . . 111.84(17) ?
    O1 C4 H4A . . 109.2 ?
    C3 C4 H4A . . 109.2 ?
    O1 C4 H4B . . 109.2 ?
    C3 C4 H4B . . 109.2 ?
    H4A C4 H4B . . 107.9 ?
    N1 C5 N2 . . 114.34(14) ?
    N1 C5 C6 . . 111.81(14) ?
    N2 C5 C6 . . 112.37(15) ?
    N1 C5 H5 . . 105.8 ?
    N2 C5 H5 . . 105.8 ?
    C6 C5 H5 . . 105.8 ?
    C11 C6 C7 . . 117.72(19) ?
    C11 C6 C5 . . 123.12(16) ?
    C7 C6 C5 . . 119.05(17) ?
    C8 C7 C6 . . 121.2(2) ?
    C8 C7 H7 . . 119.4 ?
    C6 C7 H7 . . 119.4 ?
    C9 C8 C7 . . 120.2(2) ?
    C9 C8 H8 . . 119.9 ?
    C7 C8 H8 . . 119.9 ?
    C8 C9 C10 . . 119.6(2) ?
    C8 C9 H9 . . 120.2 ?
    C10 C9 H9 . . 120.2 ?
    C9 C10 C11 . . 120.5(2) ?
    C9 C10 H10 . . 119.8 ?
    C11 C10 H10 . . 119.8 ?
    C6 C11 C10 . . 120.8(2) ?
    C6 C11 H11 . . 119.6 ?
    C10 C11 H11 . . 119.6 ?
    O2 C12 N2 . . 121.92(17) ?
    O2 C12 C13 . . 120.76(16) ?
    N2 C12 C13 . . 117.31(16) ?
    C14 C13 C18 . . 119.0(2) ?
    C14 C13 C12 . . 120.5(2) ?
    C18 C13 C12 . . 120.4(2) ?
    C13 C14 C15 . . 120.1(3) ?
    C13 C14 H14 . . 120.0 ?
    C15 C14 H14 . . 120.0 ?
    C16 C15 C14 . . 119.1(3) ?
    C16 C15 H15 . . 120.4 ?
    C14 C15 H15 . . 120.4 ?
    C17 C16 C15 . . 120.6(3) ?
    C17 C16 H16 . . 119.7 ?
    C15 C16 H16 . . 119.7 ?
    C16 C17 C18 . . 120.3(3) ?
    C16 C17 H17 . . 119.9 ?
    C18 C17 H17 . . 119.9 ?
    C13 C18 C17 . . 120.9(3) ?
    C13 C18 H18 . . 119.5 ?
    C17 C18 H18 . . 119.5 ?
    O3 C19 C20 . . 111.83(16) ?
    O3 C19 H19A . . 109.2 ?
    C20 C19 H19A . . 109.2 ?
    O3 C19 H19B . . 109.2 ?
    C20 C19 H19B . . 109.2 ?
    H19A C19 H19B . . 107.9 ?
    N3 C20 C19 . . 109.53(16) ?
    N3 C20 H20A . . 109.8 ?
    C19 C20 H20A . . 109.8 ?
    N3 C20 H20B . . 109.8 ?
    C19 C20 H20B . . 109.8 ?
    H20A C20 H20B . . 108.2 ?
    N3 C21 C22 . . 109.04(15) ?
    N3 C21 H21A . . 109.9 ?
    C22 C21 H21A . . 109.9 ?
    N3 C21 H21B . . 109.9 ?
    C22 C21 H21B . . 109.9 ?
    H21A C21 H21B . . 108.3 ?
    O3 C22 C21 . . 111.62(16) ?
    O3 C22 H22A . . 109.3 ?
    C21 C22 H22A . . 109.3 ?
    O3 C22 H22B . . 109.3 ?
    C21 C22 H22B . . 109.3 ?
    H22A C22 H22B . . 108.0 ?
    N3 C23 N4 . . 114.37(13) ?
    N3 C23 C24 . . 111.98(13) ?
    N4 C23 C24 . . 112.06(14) ?
    N3 C23 H23 . . 105.9 ?
    N4 C23 H23 . . 105.9 ?
    C24 C23 H23 . . 105.9 ?
    C25 C24 C29 . . 117.87(16) ?
    C25 C24 C23 . . 121.25(15) ?
    C29 C24 C23 . . 120.65(15) ?
    C26 C25 C24 . . 120.91(18) ?
    C26 C25 H25 . . 119.5 ?
    C24 C25 H25 . . 119.5 ?
    C27 C26 C25 . . 120.60(19) ?
    C27 C26 H26 . . 119.7 ?
    C25 C26 H26 . . 119.7 ?
    C26 C27 C28 . . 119.35(19) ?
    C26 C27 H27 . . 120.3 ?
    C28 C27 H27 . . 120.3 ?
    C27 C28 C29 . . 120.38(19) ?
    C27 C28 H28 . . 119.8 ?
    C29 C28 H28 . . 119.8 ?
    C28 C29 C24 . . 120.88(18) ?
    C28 C29 H29 . . 119.6 ?
    C24 C29 H29 . . 119.6 ?
    O4 C30 N4 . . 121.70(16) ?
    O4 C30 C31 . . 120.55(15) ?
    N4 C30 C31 . . 117.75(15) ?
    C32 C31 C36 . . 109.8(4) ?
    C32 C31 C36A . . 115.7(2) ?
    C36 C31 C36A . . 47.6(5) ?
    C32 C31 C30 . . 120.02(18) ?
    C36 C31 C30 . . 119.3(4) ?
    C36A C31 C30 . . 122.4(2) ?
    C31 C32 C33 . . 122.3(2) ?
    C31 C32 H32 . . 118.8 ?
    C33 C32 H32 . . 118.8 ?
    C34 C33 C32 . . 118.1(10) ?
    C34 C33 C34A . . 25.3(11) ?
    C32 C33 C34A . . 121.5(4) ?
    C34 C33 H33 . . 121.0 ?
    C32 C33 H33 . . 121.0 ?
    C34A C33 H33 . . 111.7 ?
    C33 C34 C35 . . 123.9(17) ?
    C33 C34 H34 . . 118.1 ?
    C35 C34 H34 . . 118.1 ?
    C36 C35 C34 . . 117.6(13) ?
    C36 C35 H35 . . 121.2 ?
    C34 C35 H35 . . 121.2 ?
    C35 C36 C31 . . 118.8(10) ?
    C35 C36 H36 . . 120.6 ?
    C31 C36 H36 . . 120.6 ?
    C35A C34A C33 . . 117.0(6) ?
    C35A C34A H34A . . 121.5 ?
    C33 C34A H34A . . 121.5 ?
    C34A C35A C36A . . 121.2(5) ?
    C34A C35A H35A . . 119.4 ?
    C36A C35A H35A . . 119.4 ?
    C35A C36A C31 . . 120.1(4) ?
    C35A C36A H36A . . 119.9 ?
    C31 C36A H36A . . 119.9 ?
    C5 N1 C2 . . 116.27(13) ?
    C5 N1 C3 . . 113.02(14) ?
    C2 N1 C3 . . 109.35(15) ?
    C12 N2 C5 . . 121.87(15) ?
    C12 N2 H2 . . 118.1(13) ?
    C5 N2 H2 . . 118.9(13) ?
    C23 N3 C20 . . 112.69(13) ?
    C23 N3 C21 . . 115.67(13) ?
    C20 N3 C21 . . 109.49(14) ?
    C30 N4 C23 . . 121.95(15) ?
    C30 N4 H4 . . 119.0(12) ?
    C23 N4 H4 . . 119.0(12) ?
    C4 O1 C1 . . 109.36(17) ?
    C22 O3 C19 . . 109.97(14) ?
loop_
    _geom_torsion_atom_site_label_1
    _geom_torsion_atom_site_label_2
    _geom_torsion_atom_site_label_3
    _geom_torsion_atom_site_label_4
    _geom_torsion_site_symmetry_1
    _geom_torsion_site_symmetry_2
    _geom_torsion_site_symmetry_3
    _geom_torsion_site_symmetry_4
    _geom_torsion
    _geom_torsion_publ_flag
    O1 C1 C2 N1 . . . . -58.3(2) ?
    N1 C3 C4 O1 . . . . 59.2(2) ?
    N1 C5 C6 C11 . . . . -142.89(17) ?
    N2 C5 C6 C11 . . . . -12.8(2) ?
    N1 C5 C6 C7 . . . . 41.1(2) ?
    N2 C5 C6 C7 . . . . 171.26(16) ?
    C11 C6 C7 C8 . . . . 0.4(3) ?
    C5 C6 C7 C8 . . . . 176.60(19) ?
    C6 C7 C8 C9 . . . . -0.7(4) ?
    C7 C8 C9 C10 . . . . 0.4(4) ?
    C8 C9 C10 C11 . . . . 0.1(3) ?
    C7 C6 C11 C10 . . . . 0.1(3) ?
    C5 C6 C11 C10 . . . . -175.94(17) ?
    C9 C10 C11 C6 . . . . -0.3(3) ?
    O2 C12 C13 C14 . . . . -63.2(3) ?
    N2 C12 C13 C14 . . . . 116.4(2) ?
    O2 C12 C13 C18 . . . . 113.7(3) ?
    N2 C12 C13 C18 . . . . -66.6(3) ?
    C18 C13 C14 C15 . . . . 0.4(4) ?
    C12 C13 C14 C15 . . . . 177.4(2) ?
    C13 C14 C15 C16 . . . . -1.9(4) ?
    C14 C15 C16 C17 . . . . 2.0(5) ?
    C15 C16 C17 C18 . . . . -0.6(5) ?
    C14 C13 C18 C17 . . . . 1.0(4) ?
    C12 C13 C18 C17 . . . . -176.0(2) ?
    C16 C17 C18 C13 . . . . -0.9(4) ?
    O3 C19 C20 N3 . . . . -57.9(2) ?
    N3 C21 C22 O3 . . . . 58.8(2) ?
    N3 C23 C24 C25 . . . . 158.18(15) ?
    N4 C23 C24 C25 . . . . 28.1(2) ?
    N3 C23 C24 C29 . . . . -27.4(2) ?
    N4 C23 C24 C29 . . . . -157.45(16) ?
    C29 C24 C25 C26 . . . . -0.6(3) ?
    C23 C24 C25 C26 . . . . 173.99(17) ?
    C24 C25 C26 C27 . . . . 0.6(3) ?
    C25 C26 C27 C28 . . . . 0.1(3) ?
    C26 C27 C28 C29 . . . . -0.8(3) ?
    C27 C28 C29 C24 . . . . 0.8(3) ?
    C25 C24 C29 C28 . . . . -0.1(3) ?
    C23 C24 C29 C28 . . . . -174.71(18) ?
    O4 C30 C31 C32 . . . . -5.8(3) ?
    N4 C30 C31 C32 . . . . 173.7(2) ?
    O4 C30 C31 C36 . . . . -146.4(7) ?
    N4 C30 C31 C36 . . . . 33.2(7) ?
    O4 C30 C31 C36A . . . . 157.7(4) ?
    N4 C30 C31 C36A . . . . -22.7(4) ?
    C36 C31 C32 C33 . . . . -34.5(7) ?
    C36A C31 C32 C33 . . . . 17.0(5) ?
    C30 C31 C32 C33 . . . . -178.5(2) ?
    C31 C32 C33 C34 . . . . 20.9(12) ?
    C31 C32 C33 C34A . . . . -8.1(6) ?
    C32 C33 C34 C35 . . . . -3(2) ?
    C34A C33 C34 C35 . . . . 102(4) ?
    C33 C34 C35 C36 . . . . 3(3) ?
    C34 C35 C36 C31 . . . . -19(2) ?
    C32 C31 C36 C35 . . . . 32.9(13) ?
    C36A C31 C36 C35 . . . . -74.3(12) ?
    C30 C31 C36 C35 . . . . 177.1(10) ?
    C34 C33 C34A C35A . . . . -94(3) ?
    C32 C33 C34A C35A . . . . -4.0(10) ?
    C33 C34A C35A C36A . . . . 5.8(12) ?
    C34A C35A C36A C31 . . . . 3.5(11) ?
    C32 C31 C36A C35A . . . . -14.8(7) ?
    C36 C31 C36A C35A . . . . 79.2(9) ?
    C30 C31 C36A C35A . . . . -178.9(5) ?
    N2 C5 N1 C2 . . . . -65.13(19) ?
    C6 C5 N1 C2 . . . . 63.99(19) ?
    N2 C5 N1 C3 . . . . 62.6(2) ?
    C6 C5 N1 C3 . . . . -168.34(15) ?
    C1 C2 N1 C5 . . . . -173.23(15) ?
    C1 C2 N1 C3 . . . . 57.3(2) ?
    C4 C3 N1 C5 . . . . 171.06(17) ?
    C4 C3 N1 C2 . . . . -57.7(2) ?
    O2 C12 N2 C5 . . . . -2.3(3) ?
    C13 C12 N2 C5 . . . . 178.09(16) ?
    N1 C5 N2 C12 . . . . -128.73(18) ?
    C6 C5 N2 C12 . . . . 102.44(19) ?
    N4 C23 N3 C20 . . . . -66.05(18) ?
    C24 C23 N3 C20 . . . . 165.10(14) ?
    N4 C23 N3 C21 . . . . 60.98(18) ?
    C24 C23 N3 C21 . . . . -67.87(18) ?
    C19 C20 N3 C23 . . . . -171.53(15) ?
    C19 C20 N3 C21 . . . . 58.23(19) ?
    C22 C21 N3 C23 . . . . 172.89(15) ?
    C22 C21 N3 C20 . . . . -58.5(2) ?
    O4 C30 N4 C23 . . . . 2.9(3) ?
    C31 C30 N4 C23 . . . . -176.67(16) ?
    N3 C23 N4 C30 . . . . 110.43(18) ?
    C24 C23 N4 C30 . . . . -120.76(18) ?
    C3 C4 O1 C1 . . . . -58.9(2) ?
    C2 C1 O1 C4 . . . . 58.3(2) ?
    C21 C22 O3 C19 . . . . -57.6(2) ?
    C20 C19 O3 C22 . . . . 57.2(2) ?
loop_
    _geom_hbond_atom_site_label_D
    _geom_hbond_atom_site_label_H
    _geom_hbond_atom_site_label_A
    _geom_hbond_site_symmetry_A
    _geom_hbond_distance_DH
    _geom_hbond_distance_HA
    _geom_hbond_distance_DA
    _geom_hbond_angle_DHA
    N4 H4 O2 . 0.85(2) 2.11(2) 2.932(2) 163.5(17)
    N2 H2 O4 1_655 0.832(19) 2.10(2) 2.918(2) 166.5(17)
