# Supplementary material for: N-[Morpholino(phen­yl)meth­yl]benzamide
Source: Acta Crystallogr Sect E Struct Rep Online. 2009 Feb 21;65(Pt 3):o578. doi: 10.1107/S1600536809005327 (PMC2968586; doi:10.1107/S1600536809005327)
Supplement: Supplementary file 2 [file e-65-0o578-Isup2.hkl]

#
# h,k,l, Fc-squared, Fo-squared, sigma(Fo-squared) and status flag
#
data_I
_shelx_title ' mbb in P-1'
_shelx_refln_list_code          4
_shelx_F_calc_maximum      177.07
_exptl_crystal_F_000       632.00
_reflns_d_resolution_high  0.7550
 
loop_
 _symmetry_equiv_pos_as_xyz
 'x, y, z'
 '-x, -y, -z'
 
_cell_length_a     9.9190
_cell_length_b    10.6793
_cell_length_c    15.8050
_cell_angle_alpha  79.747
_cell_angle_beta   85.543
_cell_angle_gamma  85.467
 
_shelx_F_squared_multiplier     1.000
 
loop_
 _refln_index_h
 _refln_index_k
 _refln_index_l
 _refln_F_squared_calc
 _refln_F_squared_meas
 _refln_F_squared_sigma
 _refln_observed_status
   2   0   0     3434.98     3081.65     79.32 o
   3   0   0     1867.41     1836.77     49.33 o
   4   0   0     2390.31     2408.66     64.72 o
   5   0   0      248.76      214.14     10.47 o
   6   0   0      422.08      456.26     17.78 o
   7   0   0       22.17       20.72      3.58 o
   8   0   0       65.13       55.84      5.39 o
   9   0   0        2.65        2.40      4.50 o
  10   0   0        2.52        2.49      5.12 o
  11   0   0       11.99       20.28      6.56 o
  12   0   0        0.58       -6.02      6.53 o
 -12   1   0        0.02       -2.69      6.36 o
 -11   1   0        3.94        7.95      5.77 o
 -10   1   0       12.64        6.22      5.46 o
  -9   1   0        2.50        0.59      4.52 o
  -8   1   0      124.58      128.30     10.15 o
  -7   1   0      244.34      227.11     12.42 o
  -6   1   0      142.47      147.08      4.75 o
  -5   1   0     1258.75     1248.17     41.91 o
  -4   1   0     1980.22     2001.36     31.92 o
  -3   1   0       19.68       17.27      1.38 o
  -2   1   0    11235.21    11645.84    154.17 o
  -1   1   0      410.19      319.92      3.44 o
   0   1   0      516.46      492.98      7.07 o
   1   1   0     1023.70      754.58     23.39 o
   2   1   0     3491.48     3254.81     44.16 o
   3   1   0     4258.07     4310.19     82.55 o
   4   1   0     1861.38     2020.42     39.82 o
   5   1   0     2938.81     2978.44     58.13 o
   6   1   0      188.28      193.24      5.01 o
   7   1   0      173.25      183.48      4.89 o
   8   1   0      172.16      148.94      4.38 o
   9   1   0        0.47        0.08      3.85 o
  10   1   0       39.50       40.81      7.38 o
  11   1   0        0.04       -0.54      4.89 o
  12   1   0        1.21       -5.88      5.88 o
 -11   2   0        4.06       11.17      6.96 o
 -10   2   0       87.60       84.19      4.20 o
  -9   2   0        2.34        3.17      2.04 o
  -8   2   0        9.63        9.31      1.52 o
  -7   2   0       18.53       19.50      3.61 o
  -6   2   0      329.90      297.12      7.94 o
  -5   2   0      191.14      199.83      4.37 o
  -4   2   0      436.71      470.76      5.50 o
  -3   2   0       73.36       51.69      1.80 o
  -2   2   0     8362.03     8302.80     76.10 o
  -1   2   0     2096.86     1958.71     18.45 o
   0   2   0     6806.86     6685.52     70.96 o
   1   2   0        6.49        2.94      0.88 o
   2   2   0      289.71      285.65      3.86 o
   3   2   0      249.56      230.08      3.76 o
   4   2   0       47.03       46.50      1.75 o
   5   2   0       64.44       65.28      2.59 o
   6   2   0       51.08       50.38      2.52 o
   7   2   0       23.63       27.03      1.90 o
   8   2   0      105.49       93.99      3.12 o
   9   2   0       45.01       43.93      3.14 o
  10   2   0        0.02        3.29      4.28 o
  11   2   0       23.42       17.39      6.16 o
 -11   3   0        8.60        5.68      7.66 o
 -10   3   0       31.34       31.76      2.45 o
  -9   3   0       55.74       58.33      2.40 o
  -8   3   0        2.82        3.39      1.20 o
  -7   3   0       73.08       55.74      2.04 o
  -6   3   0      546.63      582.48      8.40 o
  -5   3   0       48.91       53.42      1.76 o
  -4   3   0       93.03      110.92      2.51 o
  -3   3   0       92.45       88.91      1.56 o
  -2   3   0      968.94      894.59      9.71 o
  -1   3   0       91.42      131.83      2.22 o
   0   3   0     4384.73     4252.03     51.29 o
   1   3   0      406.96      354.71      6.35 o
   2   3   0      527.00      520.70      7.37 o
   3   3   0      927.74      865.72     12.94 o
   4   3   0        0.44        1.59      0.79 o
   5   3   0       40.01       32.74      1.75 o
   6   3   0        0.00       -1.94      1.94 o
   7   3   0        6.61       10.61      1.74 o
   8   3   0      263.25      253.04      8.40 o
   9   3   0       21.13       19.58      3.56 o
  10   3   0        6.88        6.46      4.71 o
  11   3   0        7.22        5.11      2.97 o
 -10   4   0        0.28       -0.63      2.00 o
  -9   4   0       10.01       11.24      2.13 o
  -8   4   0       17.57       13.77      1.91 o
  -7   4   0       56.54       63.89      2.82 o
  -6   4   0       17.99       16.72      1.37 o
  -5   4   0       77.48       80.37      3.01 o
  -4   4   0       93.41       72.18      2.35 o
  -3   4   0       15.48       18.47      1.22 o
  -2   4   0     2621.64     2813.73     28.29 o
  -1   4   0     3386.32     3356.27     33.95 o
   0   4   0     2651.84     2500.58     27.89 o
   1   4   0       12.92       10.68      1.26 o
   2   4   0        0.41        0.80      1.36 o
   3   4   0      165.33      188.18      3.95 o
   4   4   0      158.88      174.21      4.19 o
   5   4   0      334.58      353.89      6.15 o
   6   4   0       19.05       25.73      1.81 o
   7   4   0       69.06       68.52      2.55 o
   8   4   0      255.34      241.58      6.45 o
   9   4   0        2.16       -1.08      2.19 o
  10   4   0        0.01       -0.28      2.51 o
  11   4   0        0.60        7.49      3.34 o
 -10   5   0        0.33       -1.81      3.05 o
  -9   5   0       81.28       88.98      6.46 o
  -8   5   0       18.15       16.84      2.49 o
  -7   5   0       51.91       49.22      2.31 o
  -6   5   0       69.62       85.17      2.94 o
  -5   5   0      361.26      387.57      6.74 o
  -4   5   0      117.35      144.66      2.68 o
  -3   5   0      376.75      403.37      5.88 o
  -2   5   0      188.78      179.16      3.69 o
  -1   5   0       29.16       35.18      1.90 o
   0   5   0     1429.04     1300.12     17.08 o
   1   5   0       10.15       17.67      1.50 o
   2   5   0       88.77       81.93      2.99 o
   3   5   0       29.03       27.44      1.90 o
   4   5   0       32.76       35.59      2.12 o
   5   5   0        7.69        9.82      1.43 o
   6   5   0        6.56        1.64      1.53 o
   7   5   0       61.97       62.90      2.89 o
   8   5   0        4.23        3.71      1.16 o
   9   5   0        3.98        0.83      2.34 o
  10   5   0        6.70        9.13      4.04 o
  11   5   0        0.73        0.48      3.48 o
 -10   6   0       53.74       68.13      7.44 o
  -9   6   0       17.54       18.35      4.44 o
  -8   6   0        0.43        1.25      2.29 o
  -7   6   0        5.65        6.05      1.85 o
  -6   6   0        0.55        1.39      1.42 o
  -5   6   0      272.96      267.05      5.69 o
  -4   6   0        0.58        1.40      0.86 o
  -3   6   0      133.23      181.57      4.13 o
  -2   6   0        8.26        9.29      1.33 o
  -1   6   0        1.77       -0.71      1.18 o
   0   6   0      115.71       88.62      3.14 o
   1   6   0      253.71      233.55      5.85 o
   2   6   0      131.72      121.05      4.08 o
   3   6   0      449.50      521.79      8.42 o
   4   6   0        1.25        0.34      1.33 o
   5   6   0        1.53        1.78      1.51 o
   6   6   0       23.53       23.04      3.20 o
   7   6   0       88.49       83.37      3.70 o
   8   6   0        3.35        2.24      1.93 o
   9   6   0        2.07       -3.00      3.73 o
  10   6   0        6.61       12.53      4.75 o
  11   6   0       10.34       14.08      3.73 o
 -10   7   0        9.49        6.53      5.57 o
  -9   7   0        0.43       -0.82      3.96 o
  -8   7   0        2.09        4.90      2.44 o
  -7   7   0       17.31        9.60      2.78 o
  -6   7   0        6.88        5.78      2.68 o
  -5   7   0      119.25      116.77      4.63 o
  -4   7   0       10.11       17.12      1.56 o
  -3   7   0        9.47        8.08      1.52 o
  -2   7   0      273.63      290.09      6.07 o
  -1   7   0      532.36      505.55      8.78 o
   0   7   0      160.23      157.29      4.90 o
   1   7   0       16.58       13.11      2.52 o
   2   7   0        2.61        1.70      1.64 o
   3   7   0       50.97       49.20      3.62 o
   4   7   0       17.95       24.80      1.98 o
   5   7   0        4.23        6.01      1.47 o
   6   7   0        0.68        1.20      1.54 o
   7   7   0      123.69      120.12      5.64 o
   8   7   0        0.78        1.35      2.88 o
   9   7   0        0.01       -2.47      2.47 o
  10   7   0        1.26       -3.02      3.02 o
  11   7   0       18.19       20.90      5.77 o
  -8   8   0        2.61        4.66      3.12 o
  -7   8   0        5.51        4.13      5.26 o
  -6   8   0        1.11        5.37      2.69 o
  -5   8   0       13.29        6.02      2.55 o
  -4   8   0       41.66       31.23      2.69 o
  -3   8   0       13.53        9.65      2.25 o
  -2   8   0       10.26        8.78      2.37 o
  -1   8   0        2.44        1.39      1.94 o
   0   8   0       23.33       30.40      2.85 o
   1   8   0       98.35       86.33      9.86 o
   2   8   0      115.21       98.90      4.40 o
   3   8   0      316.77      332.84     10.49 o
   4   8   0       20.68       15.99      1.97 o
   5   8   0      210.80      214.00      5.39 o
   6   8   0      146.24      146.56      4.21 o
   7   8   0       52.91       43.71      3.23 o
   8   8   0       43.97       40.80      3.46 o
   9   8   0       99.12      104.04      5.46 o
  10   8   0       17.67       15.68      6.09 o
  11   8   0        2.83        2.43      5.03 o
  -8   9   0        0.67        4.21      4.64 o
  -7   9   0        0.28       -1.47      4.30 o
  -6   9   0        8.89        6.84      5.29 o
  -5   9   0        0.11        0.36      4.17 o
  -4   9   0       30.13       22.83      8.23 o
  -3   9   0        9.89       14.48      2.68 o
  -2   9   0       70.27       72.33      4.47 o
  -1   9   0       65.11       83.08      4.36 o
   0   9   0       17.19       21.19      3.36 o
   1   9   0      259.34      234.06      7.17 o
   2   9   0      148.38      168.22      6.18 o
   3   9   0      556.83      591.70     16.50 o
   4   9   0      274.82      253.45      8.37 o
   5   9   0        0.06        0.60      2.29 o
   6   9   0        2.32        2.05      2.50 o
   7   9   0        0.06       -0.83      2.36 o
   8   9   0        0.00       -2.52      2.74 o
   9   9   0       12.19        5.81      3.17 o
  10   9   0        1.87        6.82      3.59 o
  -8  10   0        0.10       -0.48      5.17 o
  -7  10   0        0.83       -2.43      4.86 o
  -6  10   0        0.87        8.12      5.94 o
  -5  10   0        0.60       -0.20      5.77 o
  -4  10   0        4.63        3.74      3.92 o
  -3  10   0       31.76       30.08      4.44 o
  -2  10   0      104.84       86.63      6.85 o
  -1  10   0      104.38      118.57      5.32 o
   0  10   0        0.92        2.02      2.21 o
   1  10   0       90.03      102.38      5.14 o
   2  10   0       15.22        9.34      3.08 o
   3  10   0        1.54       -1.71      2.77 o
   4  10   0       17.09        9.47      5.94 o
   5  10   0       31.75       27.82      4.52 o
   6  10   0        1.41        5.06      3.59 o
   7  10   0        6.64        2.32      3.46 o
   8  10   0        0.85        4.94      5.94 o
   9  10   0        3.67        2.83      5.22 o
  -7  11   0        1.63        7.89      6.87 o
  -6  11   0        3.61        2.69      6.62 o
  -5  11   0        0.49        1.30      6.79 o
  -4  11   0        6.65       14.68      7.41 o
  -3  11   0        4.90        9.67      7.13 o
  -2  11   0        0.03        0.25      5.46 o
  -1  11   0       28.68       17.67      7.27 o
   0  11   0       12.52        9.81      4.76 o
   1  11   0       23.04       11.38     10.85 o
   2  11   0        0.23        0.51      4.11 o
   3  11   0        8.64        4.98      4.76 o
   4  11   0        9.06        9.96      4.91 o
   5  11   0        0.02        5.77      3.79 o
   6  11   0       12.84        8.93      4.24 o
   7  11   0        0.76        0.91      4.52 o
   8  11   0        5.86        4.06      4.72 o
  -5  12   0        4.18        1.02      7.41 o
  -4  12   0        0.54       -5.17      7.10 o
  -3  12   0        0.05       -5.06      6.84 o
  -2  12   0        0.60       -5.68      5.68 o
  -1  12   0       11.73        1.87      6.14 o
   0  12   0        0.01        1.64      6.76 o
   1  12   0        0.29       -0.64      6.24 o
   2  12   0        0.49        1.10      4.84 o
   3  12   0        0.00       -4.18      4.18 o
   4  12   0        4.62       -1.94      5.41 o
   5  12   0        0.06       -3.58      3.58 o
   6  12   0        1.31        1.27      4.02 o
   7  12   0        2.46        2.04      5.88 o
  -3  13   0        7.54       22.23      9.81 o
  -2  13   0       26.27       38.97     10.41 o
  -1  13   0        2.71        3.85      8.54 o
   0  13   0       37.55       33.03     10.41 o
   1  13   0       33.22       50.39     11.59 o
   2  13   0        6.32        8.59      7.31 o
   3  13   0       10.29        8.85      4.86 o
   4  13   0       10.55        9.55      6.61 o
   5  13   0       14.46       23.33      8.64 o
  -5 -13   1        7.98        0.98      4.82 o
  -4 -13   1        4.86       -5.42      5.42 o
  -3 -13   1        9.40       12.88      6.43 o
  -2 -13   1       15.85       15.38      6.57 o
  -1 -13   1       17.72       38.52      7.57 o
   0 -13   1       38.13       31.98     10.58 o
   1 -13   1       10.42       11.85      8.54 o
   2 -13   1        0.00       -6.28      6.28 o
   3 -13   1        1.20       -1.87      7.41 o
  -7 -12   1        0.89       -4.34      4.75 o
  -6 -12   1        8.26        6.13      4.82 o
  -5 -12   1        0.10       -3.75      3.75 o
  -4 -12   1        0.65       -3.77      4.89 o
  -3 -12   1        0.00       -4.43      4.43 o
  -2 -12   1        0.86        0.31      4.83 o
  -1 -12   1        1.17       -0.37      4.63 o
   0 -12   1        3.71        3.46      4.88 o
   1 -12   1        0.43       14.22      8.26 o
   2 -12   1        5.30        1.75      6.05 o
   3 -12   1        0.06       12.87      8.57 o
   4 -12   1        0.04        3.70      7.52 o
   5 -12   1        6.70       18.69      8.88 o
  -8 -11   1        0.02        0.55      7.48 o
  -7 -11   1        1.98       -2.62      4.50 o
  -6 -11   1        8.41       11.06      4.27 o
  -5 -11   1       24.59       21.13      5.74 o
  -4 -11   1        2.40        3.89      4.73 o
  -3 -11   1        1.05        2.36      4.39 o
  -2 -11   1        4.40       14.13      5.19 o
  -1 -11   1       10.69        4.74      5.74 o
   0 -11   1        9.97        6.27      4.65 o
   1 -11   1        4.44        0.54      4.13 o
   2 -11   1        4.20       -0.62      5.94 o
   3 -11   1        1.33        0.14      6.31 o
   4 -11   1        8.81       11.85      7.35 o
   5 -11   1        0.10        9.36      7.13 o
   6 -11   1        0.13       -5.97      5.97 o
   7 -11   1       19.12       31.16      8.29 o
  -9 -10   1        2.25        1.34      3.97 o
  -8 -10   1        1.26        2.79      3.97 o
  -7 -10   1        2.57        4.00      3.52 o
  -6 -10   1       20.97       25.77      4.54 o
  -5 -10   1        8.01       13.12      4.80 o
  -4 -10   1        4.78        7.97      4.71 o
  -3 -10   1        9.39       11.50      4.76 o
  -2 -10   1        0.08       -1.59      3.81 o
  -1 -10   1      106.02       97.57      7.98 o
   0 -10   1        1.56       -0.01      2.21 o
   1 -10   1        7.89        1.71      3.98 o
   2 -10   1       26.94       17.30      2.78 o
   3 -10   1        1.07       -1.89      3.83 o
   4 -10   1        5.61        2.26      5.74 o
   5 -10   1        0.04       -1.70      5.49 o
   6 -10   1        0.01        1.13      5.40 o
   7 -10   1        0.40       -2.71      4.98 o
   8 -10   1        7.67        6.87      5.66 o
 -10  -9   1        0.96        2.16      3.48 o
  -9  -9   1        0.02        1.03      3.42 o
  -8  -9   1        5.58        4.89      3.67 o
  -7  -9   1        8.27        6.72      2.82 o
  -6  -9   1       54.72       62.09      4.38 o
  -5  -9   1       22.60       20.36      3.04 o
  -4  -9   1       80.04       86.19      3.57 o
  -3  -9   1        4.72        5.16      2.49 o
  -2  -9   1        0.10       -2.36      3.16 o
  -1  -9   1      292.30      294.77      8.08 o
   0  -9   1        4.19       -0.59      2.07 o
   1  -9   1        1.62       -1.70      2.04 o
   2  -9   1        7.92        5.22      2.38 o
   3  -9   1        9.02        4.69      2.41 o
   4  -9   1       33.09       25.93      7.47 o
   5  -9   1       15.17       11.09      4.03 o
   6  -9   1        4.54        5.26      5.66 o
   7  -9   1       10.55        8.71      5.20 o
   8  -9   1        0.27       -3.20      4.27 o
 -11  -8   1        4.43        3.37      5.83 o
 -10  -8   1       18.47       25.85      5.14 o
  -9  -8   1        1.79       -2.08      3.01 o
  -8  -8   1        6.83        5.29      2.79 o
  -7  -8   1       11.74        8.16      3.20 o
  -6  -8   1      194.11      198.51      6.46 o
  -5  -8   1       32.58       32.34      2.68 o
  -4  -8   1       53.21       50.84      2.66 o
  -3  -8   1       47.28       47.45      3.45 o
  -2  -8   1      100.63       81.69      4.12 o
  -1  -8   1       49.57       42.82      3.54 o
   0  -8   1        2.60        4.29      1.99 o
   1  -8   1       26.14       15.44      2.62 o
   2  -8   1        0.97        0.66      1.70 o
   3  -8   1        2.00       -0.56      1.52 o
   4  -8   1       62.55       65.33      4.63 o
   5  -8   1        3.28        1.79      3.17 o
   6  -8   1        3.06        4.45      3.79 o
   7  -8   1       22.26       16.26      5.15 o
   8  -8   1       15.01        3.62      4.16 o
 -11  -7   1        1.80        3.31      5.12 o
 -10  -7   1        3.07       -0.17      3.22 o
  -9  -7   1        5.08        2.42      2.44 o
  -8  -7   1        0.45       -2.00      2.00 o
  -7  -7   1       67.43       66.99      3.81 o
  -6  -7   1       87.33       97.96      7.50 o
  -5  -7   1       45.51       53.52      2.72 o
  -4  -7   1       14.50       17.02      1.94 o
  -3  -7   1      170.00      169.31      5.30 o
  -2  -7   1      203.22      185.49      5.48 o
  -1  -7   1      576.16      545.20     12.32 o
   0  -7   1       12.71        8.82      1.88 o
   1  -7   1        4.13        3.57      1.53 o
   2  -7   1       72.78       67.15      2.97 o
   3  -7   1        7.89       10.74      1.66 o
   4  -7   1        2.09        1.82      1.18 o
   5  -7   1       46.02       47.40      3.25 o
   6  -7   1       11.15       15.89      2.36 o
   7  -7   1        8.61        5.37      2.17 o
   8  -7   1        4.77        3.38      2.60 o
 -12  -6   1       32.34       54.44      7.24 o
 -11  -6   1        3.78        3.65      3.44 o
 -10  -6   1        2.04       -0.31      2.83 o
  -9  -6   1        0.09       -1.92      2.63 o
  -8  -6   1       62.70       59.22      3.58 o
  -7  -6   1       92.59       86.65      3.40 o
  -6  -6   1       35.16       35.79      2.60 o
  -5  -6   1      169.92      163.36      4.13 o
  -4  -6   1      257.16      277.09      5.51 o
  -3  -6   1       13.59       16.65      1.56 o
  -2  -6   1       64.09       72.64      3.91 o
  -1  -6   1       95.61       80.66      4.14 o
   0  -6   1       18.61       21.09      1.88 o
   1  -6   1       43.48       36.91      2.18 o
   2  -6   1      154.22      190.25      4.04 o
   3  -6   1       76.67       75.44      2.47 o
   4  -6   1       11.81       15.08      1.26 o
   5  -6   1        6.85        8.23      1.69 o
   6  -6   1       19.40       18.93      1.96 o
   7  -6   1      132.19      125.26      4.38 o
   8  -6   1        8.18       12.44      2.62 o
   9  -6   1       21.23       24.87      3.60 o
  10  -6   1        0.27        0.06      4.58 o
 -12  -5   1        0.05       -0.11      3.90 o
 -11  -5   1        8.64        5.42      3.03 o
 -10  -5   1       18.72       16.81      3.25 o
  -9  -5   1       89.96       94.19      5.04 o
  -8  -5   1       95.90       91.76      2.78 o
  -7  -5   1        5.19        1.72      1.44 o
  -6  -5   1        1.29       -1.37      1.38 o
  -5  -5   1       32.96       32.58      3.13 o
  -4  -5   1      373.56      387.09      6.59 o
  -3  -5   1       89.65       83.40      3.15 o
  -2  -5   1      201.54      188.73      4.44 o
  -1  -5   1      673.86      710.53     10.13 o
   0  -5   1     2262.46     2305.14     28.59 o
   1  -5   1      979.01     1078.74     13.25 o
   2  -5   1      824.19      861.43     10.92 o
   3  -5   1       36.77       41.57      1.61 o
   4  -5   1      185.55      166.77      2.98 o
   5  -5   1       41.67       37.10      2.11 o
   6  -5   1       30.18       42.33      2.30 o
   7  -5   1      392.56      375.43      6.67 o
   8  -5   1       66.93       55.73      3.50 o
   9  -5   1        5.61        7.90      3.07 o
  10  -5   1        3.62       12.30      3.90 o
 -12  -4   1        8.48       12.89      3.70 o
 -11  -4   1        2.46        4.39      2.50 o
 -10  -4   1        2.04        2.61      2.54 o
  -9  -4   1        0.96        2.60      2.27 o
  -8  -4   1      114.82       98.58      4.14 o
  -7  -4   1        7.09        9.23      1.18 o
  -6  -4   1       24.90       25.47      1.80 o
  -5  -4   1      179.39      183.85      4.59 o
  -4  -4   1       35.11       40.19      2.66 o
  -3  -4   1       21.04       28.85      1.65 o
  -2  -4   1      689.65      652.41      9.57 o
  -1  -4   1      210.00      246.22      4.78 o
   0  -4   1     1487.25     1492.58     17.46 o
   1  -4   1       80.14       64.40      2.66 o
   2  -4   1     1494.69     1431.04     15.19 o
   3  -4   1      722.39      719.57      8.89 o
   4  -4   1       17.74       22.45      1.78 o
   5  -4   1        7.68       10.51      2.14 o
   6  -4   1      238.83      248.26      4.66 o
   7  -4   1        4.68        6.49      1.74 o
   8  -4   1        2.48        2.59      1.42 o
   9  -4   1       81.59       82.24      4.07 o
  10  -4   1        9.55        5.50      4.45 o
 -12  -3   1        2.74       -0.82      2.60 o
 -11  -3   1        0.79        1.39      2.49 o
 -10  -3   1        0.06        1.01      2.17 o
  -9  -3   1       13.94       17.25      2.72 o
  -8  -3   1      317.38      290.03      7.05 o
  -7  -3   1        0.01       -0.65      1.46 o
  -6  -3   1        0.41       -0.94      0.94 o
  -5  -3   1      363.52      397.33      6.96 o
  -4  -3   1      314.76      303.93      5.58 o
  -3  -3   1      235.50      234.77      4.61 o
  -2  -3   1     2199.13     2135.72     26.23 o
  -1  -3   1       62.56       60.29      2.77 o
   0  -3   1     2439.05     2340.67     28.52 o
   1  -3   1      837.50      692.62      7.93 o
   2  -3   1      713.87      685.91      7.26 o
   3  -3   1       42.83       30.12      1.43 o
   4  -3   1        0.54        0.37      0.79 o
   5  -3   1       83.04       83.02      2.21 o
   6  -3   1       40.34       46.12      3.00 o
   7  -3   1       56.31       49.86      2.09 o
   8  -3   1       52.06       54.82      2.34 o
   9  -3   1       12.72       15.85      2.14 o
  10  -3   1       23.24       20.34      2.13 o
 -11  -2   1        7.45        9.33      2.23 o
 -10  -2   1      142.94      141.61      5.72 o
  -9  -2   1       12.95       12.40      4.21 o
  -8  -2   1        2.53        2.79      1.48 o
  -7  -2   1        6.90        6.34      1.58 o
  -6  -2   1      456.84      483.93      9.31 o
  -5  -2   1      427.04      447.88      7.20 o
  -4  -2   1      383.36      410.02      9.72 o
  -3  -2   1       82.55       93.83      2.45 o
  -2  -2   1      127.40      115.92      2.18 o
  -1  -2   1     1430.46     1446.65     17.80 o
   0  -2   1    20023.28    20980.01    243.75 o
   1  -2   1     1431.52     1353.47     13.96 o
   2  -2   1      874.70      981.09     10.28 o
   3  -2   1      368.97      315.48      4.59 o
   4  -2   1       60.70       52.76      1.30 o
   5  -2   1      185.25      173.78      2.87 o
   6  -2   1      211.97      207.08      5.53 o
   7  -2   1        0.36       -2.47      2.47 o
   8  -2   1       92.28       78.87      4.05 o
   9  -2   1        0.10       -1.76      1.76 o
  10  -2   1       47.99       53.17      9.19 o
  11  -2   1        7.42        5.32      6.98 o
 -12  -1   1        6.48       12.75      6.31 o
 -11  -1   1        3.46       -0.79      4.84 o
 -10  -1   1       50.03       34.11      6.99 o
  -9  -1   1        6.51        2.57      4.55 o
  -8  -1   1       10.60        5.80      1.65 o
  -7  -1   1       23.30       25.43      2.51 o
  -6  -1   1     1074.58     1212.24     25.44 o
  -5  -1   1     1431.06     1390.04     39.76 o
  -4  -1   1       58.86       47.60      3.28 o
  -3  -1   1      682.14      463.51     14.04 o
  -2  -1   1      196.05      242.77      5.92 o
  -1  -1   1      117.54      151.67      3.17 o
   0  -1   1     3220.31     3210.09     42.90 o
   1  -1   1      637.38      538.40      6.28 o
   2  -1   1     3845.69     3936.35     36.75 o
   3  -1   1     6783.96     6813.88     88.24 o
   4  -1   1      437.56      536.02      8.32 o
   5  -1   1     2657.46     2711.24     42.26 o
   6  -1   1       13.45       11.21      1.18 o
   7  -1   1       85.54       87.03      2.65 o
   8  -1   1       87.69       91.50      6.27 o
   9  -1   1        0.10       -3.51      3.51 o
  10  -1   1        1.47       -0.28      5.01 o
  11  -1   1        0.68        1.41      5.49 o
 -12   0   1        2.06        3.79      6.76 o
 -11   0   1        0.09        5.26      5.37 o
 -10   0   1       11.79        8.29      5.49 o
  -9   0   1       31.27       47.45      7.18 o
  -8   0   1        0.01       -2.49      3.99 o
  -7   0   1       20.78       16.97      4.69 o
  -6   0   1      592.98      656.72     14.91 o
  -5   0   1      231.09      225.76      6.24 o
  -4   0   1     1039.46     1084.24     22.34 o
  -3   0   1      189.75      209.14      6.93 o
  -2   0   1    31354.90    30257.07   4649.70 o
  -1   0   1       32.92       -3.95      3.95 o
   0   0   1       13.36       -0.24      0.24 o
   1   0   1      132.14       79.25      2.46 o
   2   0   1     2105.87     2104.41     25.84 o
   3   0   1     2160.85     2140.64     35.25 o
   4   0   1     1373.80     1468.41     40.99 o
   5   0   1      259.05      285.40     21.66 o
   6   0   1      206.46      231.03      8.35 o
   7   0   1       58.69       66.22      8.58 o
   8   0   1       20.27       24.86      4.00 o
   9   0   1        2.91       -2.15      4.47 o
  10   0   1       67.39       75.14      9.22 o
  11   0   1        1.23       -4.67      4.67 o
  12   0   1       16.41       18.69      8.20 o
 -12   1   1       10.56       19.43      8.57 o
 -11   1   1        5.09        9.44      6.25 o
 -10   1   1      131.95      124.45     11.65 o
  -8   1   1       33.05       28.39      6.36 o
  -7   1   1      422.42      426.92      8.37 o
  -6   1   1     1963.62     2056.09     33.45 o
  -5   1   1      899.38      893.23     15.41 o
  -4   1   1     1787.11     1850.24     29.88 o
  -3   1   1     3521.02     3511.35     53.83 o
  -2   1   1      226.70      204.10      2.85 o
  -1   1   1      140.26       96.31      1.32 o
   0   1   1     4470.21     4578.33     93.90 o
   1   1   1      630.76      524.58      6.81 o
   2   1   1     7494.65     7403.20     74.79 o
   3   1   1     7451.58     7358.55     98.45 o
   4   1   1      633.38      601.81      8.94 o
   5   1   1      615.93      610.32      8.48 o
   6   1   1      434.79      442.27      7.36 o
   7   1   1      218.03      201.63      9.40 o
   8   1   1      121.73      115.56      9.94 o
   9   1   1        2.80       -0.74      3.90 o
  10   1   1        2.70        2.91      4.81 o
  11   1   1        0.17        4.35      5.68 o
  12   1   1        2.48       -2.66      5.97 o
 -11   2   1       14.55       18.89      7.69 o
 -10   2   1       23.29       19.31      2.77 o
  -9   2   1        3.20        3.87      2.04 o
  -8   2   1       94.56       95.11      3.34 o
  -7   2   1        0.06        0.76      2.87 o
  -6   2   1      120.40      128.18      5.56 o
  -5   2   1       41.00       44.61      1.62 o
  -4   2   1      134.30      144.09      2.40 o
  -3   2   1      721.38      664.92      8.04 o
  -2   2   1      446.73      408.02      4.40 o
  -1   2   1      783.07      663.22      7.79 o
   0   2   1     9677.88     9398.61    120.98 o
   1   2   1     3320.14     3255.59     38.56 o
   2   2   1     7099.84     7319.50     72.93 o
   3   2   1     1781.54     1769.43     18.33 o
   4   2   1     1301.01     1317.52     16.64 o
   5   2   1       10.49        7.22      1.52 o
   6   2   1      255.87      251.50      5.60 o
   7   2   1       30.71       34.93      2.01 o
   8   2   1      165.04      149.83      3.90 o
   9   2   1        0.12       -1.72      1.72 o
  10   2   1       57.55       73.02      8.85 o
  11   2   1       25.62       30.71      6.93 o
  12   2   1        0.89        2.23      5.43 o
 -10   3   1       14.34       11.69      2.04 o
  -9   3   1        0.00        0.76      1.16 o
  -8   3   1      161.84      138.05      4.78 o
  -7   3   1       56.85       65.93      2.49 o
  -6   3   1      137.51      130.93      5.70 o
  -5   3   1      256.66      250.50      3.94 o
  -4   3   1        1.85       -0.72      0.72 o
  -3   3   1      790.35      769.75      8.39 o
  -2   3   1        0.05        1.04      0.66 o
  -1   3   1      186.41      132.59      2.54 o
   0   3   1       79.02       63.95      2.95 o
   1   3   1     2795.37     2650.86     36.08 o
   2   3   1       83.06       82.82      2.02 o
   3   3   1      840.13      826.62      9.30 o
   4   3   1        0.07       -0.73      0.73 o
   5   3   1       92.14       76.63      2.51 o
   6   3   1     1837.21     1840.98     29.86 o
   7   3   1        8.62        9.00      1.65 o
   8   3   1        0.01       -1.79      1.79 o
   9   3   1       35.92       35.49      3.29 o
  10   3   1      189.50      173.74     11.97 o
  11   3   1       19.78       16.83      5.97 o
 -10   4   1        0.23       -0.17      2.66 o
  -9   4   1        8.36       10.75      2.14 o
  -8   4   1      165.56      182.52      4.91 o
  -7   4   1       76.54       61.56      3.28 o
  -6   4   1       40.59       42.40      2.40 o
  -5   4   1       41.20       48.44      2.01 o
  -4   4   1       80.77       97.02      2.69 o
  -3   4   1     1035.97     1101.74     12.45 o
  -2   4   1      124.02      102.65      3.06 o
  -1   4   1      575.21      505.01      6.45 o
   0   4   1      296.97      219.71      3.57 o
   1   4   1      706.85      642.47      9.34 o
   2   4   1     1886.64     1895.67     23.79 o
   3   4   1      243.60      272.05      4.52 o
   4   4   1      152.88      183.27      3.55 o
   5   4   1       79.35       76.88      2.27 o
   6   4   1      133.30      130.68      3.62 o
   7   4   1       23.39       22.80      1.32 o
   8   4   1       15.13       10.42      2.63 o
   9   4   1        7.04        2.97      2.49 o
  10   4   1       78.74       68.80      4.78 o
 -10   5   1        0.77        0.79      3.42 o
  -9   5   1       28.72       30.51      4.33 o
  -8   5   1       11.69       26.06      3.50 o
  -7   5   1      154.33      150.07      3.72 o
  -6   5   1      218.52      194.37      4.37 o
  -5   5   1       15.63       13.38      1.53 o
  -4   5   1       67.14       63.04      1.81 o
  -3   5   1       57.56       75.00      2.18 o
  -2   5   1       90.31       76.00      2.44 o
  -1   5   1      497.17      503.08      7.15 o
   0   5   1      289.95      261.06      4.58 o
   1   5   1        2.36        3.09      1.65 o
   2   5   1      203.98      196.65      4.48 o
   3   5   1       14.92       24.62      2.17 o
   4   5   1       45.58       50.40      2.19 o
   5   5   1       19.25       33.84      2.49 o
   6   5   1      298.22      290.98      5.67 o
   7   5   1       14.14       11.68      1.47 o
   8   5   1        0.07       -0.52      1.19 o
   9   5   1        5.48        5.67      2.61 o
  10   5   1        0.47        1.16      2.55 o
 -10   6   1       10.16        4.67      4.47 o
  -9   6   1       13.86       17.42      4.33 o
  -8   6   1        6.01       10.13      3.24 o
  -7   6   1       45.88       49.07      3.35 o
  -6   6   1        1.34        2.04      1.65 o
  -5   6   1      258.43      257.39      6.29 o
  -4   6   1       30.82       40.39      2.09 o
  -3   6   1       13.58       24.84      2.00 o
  -2   6   1        0.67       -0.92      0.92 o
  -1   6   1      909.72      788.63     10.56 o
   0   6   1      320.67      291.59      5.78 o
   1   6   1      945.43      844.52     13.93 o
   2   6   1        6.77        5.82      1.95 o
   3   6   1        0.12       -0.56      1.15 o
   4   6   1       98.04       99.18      2.99 o
   5   6   1       48.02       51.63      2.31 o
   6   6   1       17.86       20.62      1.95 o
   7   6   1        2.11       -1.07      1.68 o
   8   6   1        0.00       -1.22      1.85 o
   9   6   1       23.86       21.29      5.23 o
  10   6   1        3.49        2.79      4.45 o
 -10   7   1        6.02        8.14      5.51 o
  -9   7   1        0.04        2.21      3.96 o
  -8   7   1       14.19       18.75      2.88 o
  -7   7   1       55.22       68.82      4.35 o
  -6   7   1        0.66       -1.55      1.94 o
  -5   7   1       30.31       36.94      3.29 o
  -4   7   1       26.25       30.96      2.15 o
  -3   7   1      333.41      314.14      6.10 o
  -2   7   1       39.31       45.22      2.42 o
  -1   7   1       31.09       30.19      2.21 o
   0   7   1       22.12       24.59      2.35 o
   1   7   1       22.69       22.24      2.79 o
   2   7   1        1.28        0.52      1.60 o
   3   7   1        0.01        1.29      2.07 o
   4   7   1       42.80       40.54      2.44 o
   5   7   1      391.29      373.40      6.73 o
   6   7   1       31.93       28.84      2.16 o
   7   7   1       15.32       14.66      2.46 o
   8   7   1       21.54       21.64      2.94 o
   9   7   1      121.92      128.14      5.34 o
  10   7   1        0.73        1.97      3.42 o
  -8   8   1        0.33       -2.70      2.75 o
  -7   8   1       16.46       11.89      5.94 o
  -6   8   1       61.68       57.34      4.35 o
  -5   8   1      129.75      105.95      5.44 o
  -4   8   1       13.34       18.44      1.83 o
  -3   8   1        0.73        2.60      1.56 o
  -2   8   1      176.55      197.86      5.78 o
  -1   8   1       24.47       17.26      4.15 o
   0   8   1        0.34       -0.02      1.80 o
   1   8   1     2046.79     1905.03     33.40 o
   2   8   1        2.16        4.67      2.01 o
   3   8   1       84.56       81.59      4.11 o
   4   8   1       80.96       83.35      3.43 o
   5   8   1        5.69        4.96      1.89 o
   6   8   1       17.66       20.17      2.32 o
   7   8   1      271.29      249.28      8.16 o
   8   8   1       71.33       68.71      4.64 o
   9   8   1        0.54       -1.91      2.46 o
  10   8   1        2.67        0.40      3.92 o
  -8   9   1        3.66        0.40      4.69 o
  -7   9   1        0.07       -3.28      4.27 o
  -6   9   1       26.36       20.39      6.28 o
  -5   9   1        0.03        0.03      2.64 o
  -4   9   1      101.08      112.17     11.25 o
  -3   9   1       37.64       33.72      4.80 o
  -2   9   1       20.38       23.39      3.12 o
  -1   9   1      973.03      995.35     20.77 o
   0   9   1       53.69       47.11      3.61 o
   1   9   1      568.25      569.84     11.97 o
   2   9   1      326.46      342.85      8.84 o
   3   9   1      404.41      420.16      9.95 o
   4   9   1       47.61       60.48      3.08 o
   5   9   1      120.60      112.38      3.98 o
   6   9   1        1.58       -0.03      2.82 o
   7   9   1        0.93       -0.07      2.29 o
   8   9   1        5.63       10.83      3.24 o
   9   9   1        4.12        4.65      2.98 o
  10   9   1       13.61       16.88      4.03 o
  -8  10   1        0.21        0.42      5.26 o
  -7  10   1        0.74        0.45      5.46 o
  -6  10   1       13.59       23.70      7.07 o
  -5  10   1        1.58        3.39      6.14 o
  -4  10   1       96.67      105.83      7.94 o
  -3  10   1       43.30       40.28      4.94 o
  -2  10   1       46.25       43.95      3.96 o
  -1  10   1      155.92      136.62      6.42 o
   0  10   1      118.55      121.82      5.40 o
   1  10   1       24.08       22.16      3.57 o
   2  10   1        1.87       -0.73      2.64 o
   3  10   1       15.50        6.58      3.33 o
   4  10   1        5.63       -0.05      2.62 o
   5  10   1        0.49        5.20      3.46 o
   6  10   1       73.39       61.25      5.68 o
   7  10   1        1.42        4.44      3.30 o
   8  10   1        1.78        0.78      3.82 o
   9  10   1        3.58        7.97      4.14 o
  -7  11   1        9.66        2.88      7.30 o
  -6  11   1        0.45       -3.45      5.83 o
  -5  11   1        2.70        6.28      6.36 o
  -4  11   1       10.74        6.22      6.73 o
  -3  11   1       19.93       14.28      7.32 o
  -2  11   1        0.00        1.07      5.40 o
  -1  11   1        4.76       -1.07      5.20 o
   0  11   1        0.02       -4.38      4.38 o
   1  11   1       10.68        5.91      4.74 o
   2  11   1        3.30        3.96      4.25 o
   3  11   1        2.44        4.09      3.42 o
   4  11   1       10.77        6.83      3.72 o
   5  11   1        3.83        6.01      3.81 o
   6  11   1        1.07        3.09      3.70 o
   7  11   1        0.96        3.06      4.36 o
   8  11   1        1.54        4.67      4.70 o
  -5  12   1        0.44       10.75      7.78 o
  -4  12   1        0.34       -3.45      6.62 o
  -3  12   1        4.55       10.77      8.03 o
  -2  12   1        0.01        0.68      6.39 o
  -1  12   1        8.22       -4.50      5.51 o
   0  12   1        1.68       -1.56      6.39 o
   1  12   1        4.69       16.46      7.83 o
   2  12   1        8.96        3.83      4.81 o
   3  12   1        6.60        6.70      3.87 o
   4  12   1       12.80        6.64      4.14 o
   5  12   1        0.19        2.46      3.98 o
   6  12   1        2.92        6.12      4.10 o
   7  12   1        0.01       -2.71      4.57 o
  -4  13   1        0.11       -3.96      7.52 o
  -3  13   1       24.41       25.28     10.04 o
  -2  13   1       36.43       35.89     10.72 o
  -1  13   1       20.95       40.30     10.21 o
   0  13   1        6.59        3.59      8.06 o
   1  13   1        2.95        3.85      5.28 o
   2  13   1       10.44       20.48      6.55 o
   3  13   1       13.90       12.11      5.88 o
   4  13   1       12.69       -0.65     12.24 o
   5  13   1        1.53       -6.04      6.97 o
   1  14   1        3.37        0.56      5.64 o
  -4 -13   2        1.04       -5.81      5.81 o
  -3 -13   2       24.19       33.64      7.68 o
  -2 -13   2       16.37       10.59     13.45 o
  -1 -13   2        0.08        2.04      5.53 o
   0 -13   2        0.28       -1.13      8.00 o
   1 -13   2        5.33       10.49      7.92 o
   2 -13   2        8.10       11.11      8.37 o
   3 -13   2       19.31       19.34     10.01 o
  -6 -12   2        2.55        1.26      4.28 o
  -5 -12   2        0.03        4.36      5.53 o
  -4 -12   2        1.27        4.35      5.01 o
  -3 -12   2        0.01        0.22      4.91 o
  -2 -12   2        0.28       -1.89      5.01 o
  -1 -12   2        4.58        3.26      5.15 o
   0 -12   2        3.31        2.95      5.11 o
   1 -12   2        1.17       -5.60      5.60 o
   2 -12   2        1.61        5.80      8.06 o
   3 -12   2        0.31        4.41      7.18 o
   4 -12   2        1.46        2.55      7.55 o
   5 -12   2        0.66        6.90      8.17 o
  -8 -11   2        0.03       -0.56      4.60 o
  -7 -11   2        1.50       -3.71      4.24 o
  -6 -11   2        5.94       -4.14      5.01 o
  -5 -11   2       38.76       44.29      7.51 o
  -4 -11   2        0.57       -0.94      6.28 o
  -3 -11   2        2.94        5.06      4.59 o
  -2 -11   2        4.28        6.05      5.03 o
  -1 -11   2        2.74        3.34      4.44 o
   0 -11   2        9.42        6.82      4.75 o
   1 -11   2       24.29       32.83      7.54 o
   2 -11   2        4.14        5.51      6.73 o
   3 -11   2        1.13       -5.46      5.46 o
   4 -11   2        0.39       -6.22      6.22 o
   5 -11   2       18.69       25.96      8.74 o
   6 -11   2        1.62        0.51      6.02 o
  -9 -10   2       11.27       13.37      5.05 o
  -8 -10   2        4.06        3.07      4.28 o
  -7 -10   2       28.21       24.54      4.47 o
  -6 -10   2       18.25       23.82      5.46 o
  -5 -10   2        4.54       16.24      4.97 o
  -4 -10   2       26.68       30.91      5.67 o
  -3 -10   2        0.29        4.53      4.12 o
  -2 -10   2       40.64       45.78      6.17 o
  -1 -10   2        0.23        0.00      7.17 o
   0 -10   2        6.16        6.49      4.61 o
   1 -10   2        8.21       11.26      3.55 o
   2 -10   2        0.29        0.69      2.27 o
   3 -10   2        0.81       -0.62      3.08 o
   4 -10   2        0.00       -5.71      5.71 o
   5 -10   2        1.37        8.26      6.59 o
   6 -10   2        1.28       -4.75      5.23 o
   7 -10   2       13.40        3.42      5.85 o
   8 -10   2        2.34        0.42      5.51 o
 -10  -9   2        6.42        7.51      3.67 o
  -9  -9   2        1.64       -0.32      3.60 o
  -8  -9   2        0.34       -2.05      7.44 o
  -7  -9   2       10.55        9.57      3.22 o
  -6  -9   2        0.19       -1.55      2.85 o
  -5  -9   2       10.31        7.26      3.15 o
  -4  -9   2        5.62        7.62      2.54 o
  -3  -9   2      108.28       95.48      4.83 o
  -2  -9   2       93.15       82.68      5.71 o
  -1  -9   2       30.22       31.00      3.18 o
   0  -9   2       55.47       55.06      3.79 o
   1  -9   2       24.64       24.09      3.04 o
   2  -9   2       50.16       43.80      3.35 o
   3  -9   2       46.88       35.86      4.29 o
   4  -9   2       26.19       19.17      7.07 o
   5  -9   2       12.66       14.93      4.56 o
   6  -9   2        0.37        4.38      5.03 o
   7  -9   2        0.01        0.68      4.75 o
   8  -9   2        0.47        4.24      5.12 o
 -10  -8   2        0.51        4.55      5.51 o
  -9  -8   2        8.40        0.03      3.15 o
  -8  -8   2      121.25      110.25      7.24 o
  -7  -8   2      226.17      223.42      7.18 o
  -6  -8   2        0.32       -2.51      2.51 o
  -5  -8   2        1.34       -0.03      2.34 o
  -4  -8   2       10.24       13.61      1.70 o
  -3  -8   2       11.25       10.27      2.45 o
  -2  -8   2      200.48      225.65      6.66 o
  -1  -8   2       83.85       91.36      8.50 o
   0  -8   2        0.29       -1.70      1.70 o
   1  -8   2       14.65       12.21      2.25 o
   2  -8   2        5.79        3.63      1.82 o
   3  -8   2       45.07       45.25      2.79 o
   4  -8   2        1.24        4.57      1.94 o
   5  -8   2       30.04       31.23      3.64 o
   6  -8   2        5.25        2.64      2.60 o
   7  -8   2        0.06        3.10      2.99 o
   8  -8   2        0.10       -2.92      3.79 o
 -11  -7   2        0.55        4.81      5.12 o
 -10  -7   2        0.49       -0.42      4.35 o
  -9  -7   2       14.69       17.07      2.90 o
  -8  -7   2       55.34       46.79      4.67 o
  -7  -7   2        4.35       -0.05      2.06 o
  -6  -7   2        1.03        4.49      3.70 o
  -5  -7   2      105.15       93.44      4.29 o
  -4  -7   2        7.34       11.78      1.79 o
  -3  -7   2      258.37      251.85      7.76 o
  -2  -7   2      239.30      251.00      6.60 o
  -1  -7   2        2.23       -0.70      2.04 o
   0  -7   2        5.40        2.19      1.62 o
   1  -7   2        1.74        3.01      1.66 o
   2  -7   2        3.59        4.05      1.42 o
   3  -7   2       13.50        9.68      1.48 o
   4  -7   2       15.81       19.26      1.71 o
   5  -7   2        1.59        4.42      1.98 o
   6  -7   2        0.08       -0.13      2.85 o
   7  -7   2        0.00       -1.07      2.28 o
   8  -7   2        2.36       -1.49      2.52 o
   9  -7   2       37.77       56.33      7.69 o
 -11  -6   2        4.67       -2.09      3.45 o
 -10  -6   2       41.49       39.52      4.50 o
  -9  -6   2      129.34      136.00      4.91 o
  -8  -6   2        0.00       -1.87      1.87 o
  -7  -6   2        0.51       -0.67      1.88 o
  -6  -6   2       10.59       11.71      2.15 o
  -5  -6   2       26.32       27.19      2.55 o
  -4  -6   2        1.31        0.30      1.04 o
  -3  -6   2       39.38       47.84      2.27 o
  -2  -6   2       89.86       91.73      4.36 o
  -1  -6   2       79.17      120.03      6.07 o
   0  -6   2       17.52       18.03      1.84 o
   1  -6   2      170.93      189.98      4.16 o
   2  -6   2       55.15       56.10      2.31 o
   3  -6   2       83.31       92.01      2.79 o
   4  -6   2       26.86       26.16      1.60 o
   5  -6   2      246.64      224.56      5.97 o
   6  -6   2       42.97       49.81      3.05 o
   7  -6   2       43.37       52.39      3.59 o
   8  -6   2       25.54       18.77      3.82 o
   9  -6   2       34.34       29.35      5.40 o
 -12  -5   2       16.59       26.41      5.17 o
 -11  -5   2        2.06        1.06      2.89 o
 -10  -5   2        0.11       -3.17      6.45 o
  -9  -5   2       33.98       38.53      3.90 o
  -8  -5   2       11.37       16.58      1.46 o
  -7  -5   2       12.23       10.46      1.55 o
  -6  -5   2       23.88       24.97      2.22 o
  -5  -5   2        9.70        9.35      1.90 o
  -4  -5   2      165.23      183.48      5.02 o
  -3  -5   2       15.29       14.31      1.75 o
  -2  -5   2      303.75      351.24      7.35 o
  -1  -5   2      193.27      200.33      5.18 o
   0  -5   2        0.73        0.91      0.90 o
   1  -5   2     1190.79     1242.50     15.08 o
   2  -5   2       28.13       20.31      1.50 o
   3  -5   2      744.98      855.42     10.84 o
   4  -5   2       25.20       18.42      1.46 o
   5  -5   2      335.34      321.65      6.91 o
   6  -5   2      151.09      132.02      3.75 o
   7  -5   2      265.74      297.70      5.94 o
   8  -5   2       12.31       16.49      2.56 o
   9  -5   2      125.56      146.56      7.45 o
 -12  -4   2        1.53        4.33      3.65 o
 -11  -4   2        9.13       11.47      2.95 o
 -10  -4   2      168.88      157.44      6.49 o
  -9  -4   2       85.56       85.16      3.90 o
  -8  -4   2      142.72      135.25      4.04 o
  -7  -4   2       24.49       22.04      1.42 o
  -6  -4   2       36.77       38.84      1.85 o
  -5  -4   2      205.57      231.87      5.33 o
  -4  -4   2      851.96      954.06     15.36 o
  -3  -4   2      525.24      587.30     10.11 o
  -2  -4   2       73.64       68.94      2.90 o
  -1  -4   2     1303.64     1349.69     17.77 o
   0  -4   2     4714.05     4954.83     59.14 o
   1  -4   2     3234.10     3339.49     36.29 o
   2  -4   2       49.84       45.72      1.76 o
   3  -4   2     1220.74     1242.39     15.82 o
   4  -4   2      221.81      252.10      3.36 o
   5  -4   2       19.61       19.68      2.56 o
   6  -4   2       43.33       36.17      1.87 o
   7  -4   2       81.72       72.47      3.01 o
   8  -4   2       13.70       10.92      2.93 o
   9  -4   2       16.29       17.04      3.81 o
  10  -4   2        0.01        0.00      2.00 o
 -12  -3   2       15.94       14.90      3.62 o
 -11  -3   2        0.04        1.19      2.18 o
 -10  -3   2       11.51       13.97      2.19 o
  -9  -3   2       22.83       22.73      2.36 o
  -8  -3   2       21.57       24.49      2.46 o
  -7  -3   2        3.36        4.14      2.88 o
  -6  -3   2       88.57      105.83      3.07 o
  -5  -3   2        1.32        0.60      1.04 o
  -4  -3   2      150.33      171.10      3.44 o
  -3  -3   2      533.54      540.95      9.01 o
  -2  -3   2       43.59       37.98      1.97 o
  -1  -3   2       91.84       77.10      2.30 o
   0  -3   2      791.79      860.41     13.11 o
   1  -3   2      453.85      379.99      4.99 o
   2  -3   2      210.46      202.75      3.17 o
   3  -3   2        0.49        0.67      0.61 o
   4  -3   2       88.26       97.56      2.26 o
   5  -3   2        2.70        2.26      0.91 o
   6  -3   2       87.35       83.00      2.70 o
   7  -3   2      330.54      367.47      6.67 o
   8  -3   2      296.46      285.94      5.71 o
   9  -3   2        2.78        2.97      1.53 o
  10  -3   2       35.14       35.51      2.59 o
 -12  -2   2        0.30        2.52      2.26 o
 -11  -2   2        0.15        1.48      1.74 o
 -10  -2   2       50.44       50.02      2.76 o
  -9  -2   2       50.50       53.81      4.10 o
  -8  -2   2        0.29        0.16      1.46 o
  -7  -2   2      283.48      293.15      8.60 o
  -6  -2   2      543.31      560.99     13.42 o
  -5  -2   2       43.31       42.81      2.12 o
  -4  -2   2      709.23      731.86     12.95 o
  -3  -2   2      151.52      173.13      3.47 o
  -2  -2   2      156.66      130.95      5.67 o
  -1  -2   2     2301.94     2069.06     25.59 o
   0  -2   2     1282.35     1188.30     16.91 o
   1  -2   2       89.99       87.62      1.99 o
   2  -2   2     1993.78     2163.28     23.68 o
   3  -2   2      263.31      251.84      3.45 o
   4  -2   2      154.54      153.80      3.42 o
   5  -2   2      439.15      407.02      6.50 o
   6  -2   2       28.07       25.25      1.21 o
   7  -2   2       20.64       17.81      1.84 o
   8  -2   2      147.93      176.73      3.87 o
   9  -2   2       25.96       18.67      1.46 o
  10  -2   2        1.29        0.49      1.38 o
  11  -2   2       10.18       10.55      7.27 o
 -11  -1   2        4.28        2.32      5.29 o
 -10  -1   2        6.87        6.72      2.27 o
  -9  -1   2        4.19        2.18      4.07 o
  -8  -1   2       26.59       31.26      2.60 o
  -7  -1   2      131.20      138.37      7.14 o
  -6  -1   2      188.65      190.32      7.92 o
  -5  -1   2      497.60      572.50     18.21 o
  -4  -1   2      104.05       99.22      3.30 o
  -3  -1   2      353.01      400.46     15.36 o
  -2  -1   2      485.87      427.35      7.72 o
  -1  -1   2      221.83      179.01      2.84 o
   0  -1   2        3.72        1.22      0.57 o
   1  -1   2      189.48      197.82      3.16 o
   2  -1   2      105.90      122.55      1.79 o
   3  -1   2      306.74      326.39      3.64 o
   4  -1   2      100.17       81.76      2.50 o
   5  -1   2      307.63      310.61      5.94 o
   6  -1   2      276.34      309.27     12.32 o
   7  -1   2        0.31        2.13      4.07 o
   8  -1   2       35.65       29.86      4.32 o
   9  -1   2        1.27        1.44      4.78 o
  10  -1   2       22.54       21.01      7.01 o
  11  -1   2        0.00       -3.39      5.34 o
 -12   0   2        9.41        3.56      6.31 o
 -11   0   2        0.33        2.91      4.92 o
 -10   0   2      103.71       99.44     10.04 o
  -9   0   2        3.32       -3.00      3.99 o
  -8   0   2       30.15       26.84      2.45 o
  -7   0   2      141.27      147.46      5.42 o
  -6   0   2      852.51      933.50     20.55 o
  -5   0   2       35.14       29.60      2.32 o
  -4   0   2      392.90      437.86     13.90 o
  -3   0   2      963.76      699.92     20.59 o
  -2   0   2    25492.91    28063.95    436.02 o
  -1   0   2      476.00      441.25      6.60 o
   0   0   2     4059.68     3764.65     45.22 o
   1   0   2       63.86       44.89      1.00 o
   2   0   2    23037.99    25309.13    236.27 o
   3   0   2     2590.24     2535.50     28.41 o
   4   0   2        0.96        4.90      1.25 o
   5   0   2      365.19      343.26      7.93 o
   6   0   2        0.17        1.34      1.22 o
   7   0   2       66.32       63.50      4.95 o
   8   0   2       72.81       65.89      5.58 o
   9   0   2        1.91       -1.43      3.00 o
  10   0   2        0.93       -3.90      4.81 o
  11   0   2        3.38        3.42      5.46 o
  12   0   2        0.14       -2.12      6.67 o
 -12   1   2       10.20        8.20      7.04 o
 -11   1   2        3.07        6.65      5.63 o
  -8   1   2      107.95       96.66      4.35 o
  -7   1   2       96.26       76.93      3.93 o
  -6   1   2       12.60       19.34      2.58 o
  -5   1   2     2571.54     2635.06     42.17 o
  -4   1   2     1786.83     1804.15     36.08 o
  -3   1   2      652.39      656.55      9.72 o
  -2   1   2       10.34       16.98      1.07 o
  -1   1   2      777.28      746.26      7.53 o
   0   1   2       79.52       87.89      1.61 o
   1   1   2      159.49      168.44      2.15 o
   2   1   2       15.52       26.34      0.82 o
   3   1   2     1319.36     1300.18     14.98 o
   4   1   2     1017.35      991.67     14.54 o
   5   1   2     1858.12     1883.78     26.54 o
   6   1   2      593.18      590.10      9.67 o
   7   1   2       73.18       85.73      2.68 o
   8   1   2      223.27      231.90      9.48 o
   9   1   2        3.04        2.02      3.17 o
  10   1   2       11.45       18.75      6.53 o
  11   1   2        0.01       -4.21      4.75 o
  12   1   2        0.23       -5.74      6.81 o
 -10   2   2      191.24      173.72      8.73 o
  -9   2   2        1.84        0.25      1.33 o
  -8   2   2      191.02      183.41      3.83 o
  -7   2   2        3.41        1.88      1.13 o
  -6   2   2      459.79      454.37      7.19 o
  -5   2   2      380.47      443.28      6.34 o
  -4   2   2      209.84      264.10      3.93 o
  -3   2   2       36.40       41.08      1.68 o
  -2   2   2      487.80      542.16      5.77 o
  -1   2   2     3700.50     3383.55     36.87 o
   0   2   2    10043.76     9383.43    168.27 o
   1   2   2      759.29      696.76      7.84 o
   2   2   2      653.16      518.71      5.69 o
   3   2   2       74.91       71.60      1.45 o
   4   2   2        5.55        2.88      0.62 o
   5   2   2       84.16       64.50      2.27 o
   6   2   2       70.96       67.06      2.78 o
   7   2   2        5.82        7.20      2.38 o
   8   2   2       32.73       30.59      2.55 o
   9   2   2       94.95      101.77      7.41 o
  10   2   2        1.87       -1.58      4.81 o
  11   2   2        0.09        1.75      5.49 o
  12   2   2        0.04        3.11      5.97 o
 -10   3   2        0.11       -0.96      2.04 o
  -9   3   2        7.78        5.97      1.66 o
  -8   3   2       75.13       78.31      3.49 o
  -7   3   2       77.18       76.88      3.39 o
  -6   3   2       20.49       21.51      1.98 o
  -5   3   2      206.23      237.59      3.94 o
  -4   3   2      238.01      266.61      5.19 o
  -3   3   2        1.46        3.18      0.78 o
  -2   3   2     1123.48     1110.56     12.85 o
  -1   3   2     1449.28     1313.16     18.65 o
   0   3   2      144.04      148.17      3.04 o
   1   3   2      235.50      231.33      3.75 o
   2   3   2        2.38        1.72      0.74 o
   3   3   2      130.37      124.08      2.37 o
   4   3   2       40.34       40.12      1.41 o
   5   3   2       64.49       62.87      2.17 o
   6   3   2      183.45      181.02      4.78 o
   7   3   2      129.61      120.33      4.09 o
   8   3   2       77.96       64.34      5.42 o
   9   3   2       28.54       27.77      4.35 o
  10   3   2       76.38       82.55      8.99 o
  11   3   2       28.90       48.89      7.72 o
  12   3   2        7.69       16.63      6.36 o
 -10   4   2        1.50        3.79      2.80 o
  -9   4   2        9.40        0.28      2.46 o
  -8   4   2        1.69        0.98      1.80 o
  -7   4   2        2.70        0.98      1.27 o
  -6   4   2        7.18       10.23      1.33 o
  -5   4   2      131.96      134.50      3.35 o
  -4   4   2       14.42       15.84      1.56 o
  -3   4   2        5.12        5.42      0.92 o
  -2   4   2      314.36      310.49      4.68 o
  -1   4   2      482.95      447.44      6.28 o
   0   4   2      806.86      776.61     13.31 o
   1   4   2      749.93      736.46      8.83 o
   2   4   2      405.88      454.09      6.61 o
   3   4   2     1159.08     1193.78     13.32 o
   4   4   2      550.11      558.53      7.08 o
   5   4   2        0.12        1.38      0.94 o
   6   4   2      445.16      427.45      7.05 o
   7   4   2        6.17        6.29      1.04 o
   8   4   2      219.53      213.64      6.15 o
   9   4   2       42.23       46.72      6.39 o
  10   4   2      186.17      197.95     12.22 o
  11   4   2        0.11       -3.39      4.27 o
 -10   5   2       18.24       14.68      4.16 o
  -9   5   2        0.24       -2.55      2.55 o
  -8   5   2       16.88       10.87      3.80 o
  -7   5   2       99.34      102.65      3.90 o
  -6   5   2        0.19       -1.14      1.14 o
  -5   5   2        0.08       -0.67      1.29 o
  -4   5   2        0.01       -0.71      0.71 o
  -3   5   2       26.72       26.68      1.42 o
  -2   5   2        3.03        2.78      1.05 o
  -1   5   2      170.27      173.58      5.56 o
   0   5   2       37.80       45.97      2.32 o
   1   5   2      380.91      368.50      5.90 o
   2   5   2       94.65       89.25      2.78 o
   3   5   2      462.15      520.41      7.62 o
   4   5   2      114.76      123.03      3.12 o
   5   5   2       31.15       23.37      1.62 o
   6   5   2       11.31       10.89      1.40 o
   7   5   2       47.86       44.93      2.57 o
   8   5   2       19.21       17.08      1.58 o
   9   5   2       20.47       26.16      2.64 o
  10   5   2        7.96       11.01      4.79 o
 -10   6   2        0.86        6.98      4.52 o
  -9   6   2        2.30        1.95      3.48 o
  -8   6   2        5.17        0.10      5.60 o
  -7   6   2      176.87      169.56      5.15 o
  -6   6   2        0.57       -0.31      1.36 o
  -5   6   2       35.86       35.35      3.45 o
  -4   6   2        0.22        1.11      0.86 o
  -3   6   2       59.42       75.02      3.56 o
  -2   6   2       44.52       48.31      2.19 o
  -1   6   2      340.66      275.32      5.44 o
   0   6   2      105.70       95.44      3.09 o
   1   6   2       19.56       15.17      1.97 o
   2   6   2       39.66       37.62      2.95 o
   3   6   2        0.59        2.30      1.15 o
   4   6   2        2.61        1.98      1.18 o
   5   6   2       19.14       15.81      1.64 o
   6   6   2       34.69       42.89      2.22 o
   7   6   2       57.30       54.14      2.63 o
   8   6   2       25.94       29.05      2.45 o
   9   6   2       77.65       85.09      5.64 o
  10   6   2        8.54        4.33      4.41 o
 -10   7   2        1.27       -3.28      4.75 o
  -9   7   2        2.25        1.41      3.96 o
  -8   7   2        0.68        1.03      2.21 o
  -7   7   2       24.07       11.52      2.73 o
  -6   7   2        6.99        4.57      2.33 o
  -5   7   2      192.62      173.71      5.44 o
  -4   7   2       10.36       11.20      1.98 o
  -3   7   2       74.63       74.26      2.64 o
  -2   7   2       31.88       26.24      2.35 o
  -1   7   2        3.54        2.10      1.30 o
   0   7   2        0.12        1.36      1.29 o
   1   7   2        0.83        2.92      1.99 o
   2   7   2       81.18       87.89      4.50 o
   3   7   2      314.04      304.71      7.45 o
   4   7   2       37.28       40.90      3.01 o
   5   7   2       56.87       55.95      2.68 o
   6   7   2        2.88       -0.90      1.39 o
   7   7   2       86.34       96.66      3.77 o
   8   7   2        7.50        5.12      2.40 o
   9   7   2        4.73        4.89      2.33 o
  10   7   2        3.78        6.14      5.63 o
  -8   8   2        3.10       -1.90      4.28 o
  -7   8   2       33.10       33.91      4.28 o
  -6   8   2       74.60       81.03      4.35 o
  -5   8   2       13.16       12.94      2.95 o
  -4   8   2       64.72       74.74      3.33 o
  -3   8   2       93.94      104.91      3.72 o
  -2   8   2       10.23        9.19      1.79 o
  -1   8   2     1447.88     1380.05     21.54 o
   0   8   2        4.92        7.17      3.86 o
   1   8   2       13.14        6.71      2.19 o
   2   8   2        0.25        0.68      1.81 o
   3   8   2      280.81      272.48     10.76 o
   4   8   2       58.63       59.44      3.14 o
   5   8   2      201.68      174.10      5.04 o
   6   8   2      147.99      138.92      4.65 o
   7   8   2       36.36       41.53      3.20 o
   8   8   2       23.35       24.11      3.90 o
   9   8   2       51.89       52.66      4.12 o
  10   8   2       21.71       16.46      7.27 o
  -8   9   2        0.68       -0.37      4.47 o
  -7   9   2        0.98       -4.13      4.21 o
  -6   9   2       29.15       29.50      5.09 o
  -5   9   2       56.19       56.61      5.83 o
  -4   9   2        2.43        3.64      1.98 o
  -3   9   2      422.81      420.11      9.13 o
  -2   9   2        4.48       10.21      2.23 o
  -1   9   2       22.98       19.03      3.48 o
   0   9   2       10.72       20.36      3.27 o
   1   9   2     2080.41     2124.75     32.14 o
   2   9   2        3.46        0.02      3.55 o
   3   9   2      201.77      200.70      6.06 o
   4   9   2        3.76        6.84      1.88 o
   5   9   2       18.55       24.98      2.63 o
   6   9   2       44.07       37.12      3.73 o
   7   9   2       11.04       15.74      3.08 o
   8   9   2        0.62       -1.93      2.60 o
   9   9   2        4.27        9.17      3.12 o
  10   9   2        0.26        1.87      4.10 o
  -8  10   2        1.28       -1.67      5.15 o
  -7  10   2       11.16       13.01      6.28 o
  -6  10   2        2.91        4.16      5.40 o
  -5  10   2       16.57        6.05      6.39 o
  -4  10   2      114.32      103.91      7.87 o
  -3  10   2       55.97       70.14      5.92 o
  -2  10   2       53.52       56.65      4.28 o
  -1  10   2      237.94      224.21      8.07 o
   0  10   2       20.03       22.24      3.33 o
   1  10   2        2.25       -0.13      2.90 o
   2  10   2       79.52       65.97      9.07 o
   3  10   2       36.90       42.89      4.15 o
   4  10   2      108.91      105.69      4.62 o
   5  10   2       42.85       44.01      4.13 o
   6  10   2       51.11       56.50      5.34 o
   7  10   2        0.01       -2.55      3.01 o
   8  10   2        3.14        1.48      4.10 o
   9  10   2        3.57        0.11      4.72 o
  -7  11   2        4.59        2.63      7.18 o
  -6  11   2        5.08       -4.81      6.11 o
  -5  11   2       32.10       27.03      5.90 o
  -4  11   2       13.04       17.62      5.59 o
  -3  11   2        0.08        4.55      6.90 o
  -2  11   2        9.86        3.90      3.95 o
  -1  11   2       11.38        5.46      6.08 o
   0  11   2        8.81        6.48      6.84 o
   1  11   2        5.66        3.47      4.12 o
   2  11   2        5.08        0.18      3.84 o
   3  11   2        4.68        0.97      4.73 o
   4  11   2        0.19       -1.37      3.37 o
   5  11   2        1.55       -0.35      3.40 o
   6  11   2       13.68       13.45      5.42 o
   7  11   2        4.27        3.16      4.59 o
   8  11   2        1.05        2.09      5.85 o
  -5  12   2        3.92        9.13      7.61 o
  -4  12   2        0.12        5.88      5.14 o
  -3  12   2       27.51       25.82      6.61 o
  -2  12   2        0.10        1.66      4.75 o
  -1  12   2        9.82       10.14      5.71 o
   0  12   2       15.25        7.80      4.66 o
   1  12   2       10.42       10.14      4.89 o
   2  12   2        2.42        0.09      4.66 o
   3  12   2        0.42       -1.44      4.38 o
   4  12   2       18.10       18.56      5.84 o
   5  12   2        8.85        2.91      5.33 o
   6  12   2        0.14        1.25      7.48 o
   7  12   2        8.31        0.54      6.53 o
  -4  13   2        9.74        5.75      6.11 o
  -3  13   2        0.03        0.36      5.26 o
  -2  13   2        1.47        4.09      5.33 o
  -1  13   2        2.38        1.13      4.53 o
   0  13   2       22.66       23.60     11.92 o
   1  13   2        3.38        8.46      5.51 o
   2  13   2        9.50       14.23      8.88 o
   3  13   2        3.98       -4.69      4.69 o
   4  13   2        0.41       -0.59      5.99 o
   5  13   2        8.35       -2.73      5.44 o
   0  14   2        0.57        5.17      5.50 o
   1  14   2        0.21        1.95      5.79 o
   2  14   2        4.63        4.49      5.67 o
  -3 -13   3        4.94       10.12      6.27 o
  -2 -13   3        0.05        3.25      6.28 o
  -1 -13   3        7.56       11.33      6.35 o
   0 -13   3       16.01       14.14      8.40 o
   1 -13   3        0.75       -5.01      6.96 o
   2 -13   3        4.10        6.08      7.86 o
  -6 -12   3        0.01       -5.13      7.04 o
  -5 -12   3        0.56       -3.86      5.37 o
  -4 -12   3        5.46       -2.75      5.03 o
  -3 -12   3        3.46       -2.37      5.03 o
  -2 -12   3        0.27       -2.51      5.99 o
  -1 -12   3        5.08        5.47      5.44 o
   0 -12   3        0.02       -2.47      4.83 o
   1 -12   3        4.85       -2.18      6.96 o
   2 -12   3        0.09       -2.88      5.71 o
   3 -12   3        0.89       -6.08      6.08 o
   4 -12   3        4.93        8.54      8.43 o
   5 -12   3       28.84       40.61     10.94 o
  -7 -11   3        9.02       17.49      6.98 o
  -6 -11   3        0.00        5.04      5.33 o
  -5 -11   3       12.44       15.05      5.54 o
  -4 -11   3        0.03        8.71      5.23 o
  -3 -11   3        4.50       15.45      5.41 o
  -2 -11   3        3.55        5.31      4.73 o
  -1 -11   3       74.02       85.60     13.25 o
   0 -11   3        0.00       -0.36      4.76 o
   1 -11   3        0.06       -2.46      4.82 o
   2 -11   3        0.00        8.65      6.59 o
   3 -11   3       17.45       15.02      8.00 o
   4 -11   3        4.06       -6.45      6.45 o
   5 -11   3        0.00       -1.27      7.27 o
   6 -11   3        2.40       -5.60      5.60 o
  -9 -10   3        0.15       -0.48      5.77 o
  -8 -10   3        2.40        0.55      3.97 o
  -7 -10   3        2.00       16.97      7.66 o
  -6 -10   3       18.96       24.86      6.09 o
  -5 -10   3       12.88        8.27      4.59 o
  -4 -10   3        0.11       -2.83      4.07 o
  -3 -10   3       13.09       17.97      5.16 o
  -2 -10   3       25.07       20.77      5.14 o
  -1 -10   3        8.57        9.90      5.71 o
   0 -10   3       12.85        9.03      4.91 o
   1 -10   3       16.91        8.45      8.29 o
   2 -10   3        7.72        4.94      4.54 o
   3 -10   3        1.66        2.16      3.18 o
   4 -10   3        0.06       -5.74      5.74 o
   5 -10   3       16.42       14.34      7.21 o
   6 -10   3        9.39       17.62      7.30 o
   7 -10   3       10.86       11.11      6.93 o
  -9  -9   3       14.31       20.12      4.74 o
  -8  -9   3        0.49       -0.26      3.75 o
  -7  -9   3        3.03        2.66      4.44 o
  -6  -9   3        0.11       -0.97      3.74 o
  -5  -9   3        0.85        0.89      3.50 o
  -4  -9   3       33.22       44.61      4.65 o
  -3  -9   3       45.18       50.05      4.29 o
  -2  -9   3      140.50      130.39      5.53 o
  -1  -9   3       23.22       19.88      2.94 o
   0  -9   3       37.61       35.03      3.29 o
   1  -9   3        2.89        2.14      2.05 o
   2  -9   3       42.06       42.90      3.36 o
   3  -9   3        1.70       -0.82      2.00 o
   4  -9   3        0.07       -2.52      5.20 o
   5  -9   3        2.07        1.42      4.54 o
   6  -9   3        0.96        4.10      3.43 o
   7  -9   3        4.96        5.29      5.63 o
   8  -9   3        4.14        1.75      5.32 o
 -10  -8   3        1.73       -4.38      4.38 o
  -9  -8   3       36.37       36.00      7.17 o
  -8  -8   3       16.80       13.13      3.91 o
  -7  -8   3        7.55       11.80      4.28 o
  -6  -8   3        8.92       10.06      5.05 o
  -5  -8   3        0.16        0.43      2.55 o
  -4  -8   3       15.05       12.61      3.09 o
  -3  -8   3      111.68      106.81      6.24 o
  -2  -8   3       45.45       40.82      3.38 o
  -1  -8   3        2.17        0.00      1.84 o
   0  -8   3       69.12       65.55      3.79 o
   1  -8   3        3.52        1.77      1.76 o
   2  -8   3        0.64        0.41      1.91 o
   3  -8   3       32.88       29.71      2.28 o
   4  -8   3        0.03        1.52      1.93 o
   5  -8   3        4.53        3.66      2.63 o
   6  -8   3        0.21       -0.51      3.04 o
   7  -8   3       13.05       18.38      3.85 o
   8  -8   3        0.12        3.94      7.27 o
   9  -8   3       60.21       70.14      8.96 o
 -11  -7   3        0.52        0.45      4.92 o
 -10  -7   3        3.66        3.68      5.32 o
  -9  -7   3       17.61       17.53      3.13 o
  -8  -7   3       40.21       43.36      3.78 o
  -7  -7   3       46.57       49.36      4.15 o
  -6  -7   3       19.39       24.41      3.38 o
  -5  -7   3       25.98       39.37      3.74 o
  -4  -7   3        0.06        1.97      2.14 o
  -3  -7   3        3.53        5.32      1.28 o
  -2  -7   3       47.39       52.42      4.56 o
  -1  -7   3      131.53      117.93      6.26 o
   0  -7   3        2.57        3.81      1.71 o
   1  -7   3        0.88        0.44      1.30 o
   2  -7   3        9.30        6.56      1.50 o
   3  -7   3        1.79        3.51      1.38 o
   4  -7   3       35.55       41.03      2.16 o
   5  -7   3        0.02       -0.49      2.04 o
   6  -7   3       12.26       13.94      2.79 o
   7  -7   3       17.51       25.55      4.64 o
   8  -7   3       12.50       15.97      3.23 o
   9  -7   3       11.49        7.44      5.63 o
 -11  -6   3       12.33       15.42      4.01 o
 -10  -6   3        1.97        9.47      3.47 o
  -9  -6   3        0.40        0.58      1.94 o
  -8  -6   3       13.77       17.45      2.67 o
  -7  -6   3       14.42       15.88      2.80 o
  -6  -6   3       68.93       76.43      3.74 o
  -5  -6   3        6.74        7.53      1.98 o
  -4  -6   3        0.08       -1.12      1.57 o
  -3  -6   3      114.85      119.65      5.06 o
  -2  -6   3        0.36        4.59      2.44 o
  -1  -6   3      297.89      302.95      8.24 o
   0  -6   3       18.55       18.87      1.94 o
   1  -6   3      405.04      434.68      7.05 o
   2  -6   3       35.60       37.58      2.02 o
   3  -6   3      314.34      320.66      5.63 o
   4  -6   3       38.25       52.45      2.14 o
   5  -6   3       88.26       93.90      3.52 o
   6  -6   3       12.81       18.58      3.71 o
   7  -6   3       50.04       57.71      3.73 o
   8  -6   3       31.87       43.19      4.33 o
   9  -6   3       75.71       62.61      7.13 o
 -12  -5   3        8.61       -3.20      4.33 o
 -11  -5   3       38.13       33.53      4.35 o
 -10  -5   3       86.39       78.38      5.36 o
  -9  -5   3       28.65       26.98      3.63 o
  -8  -5   3       75.60       71.83      4.72 o
  -7  -5   3        0.07        1.70      1.81 o
  -6  -5   3      241.39      253.18      6.28 o
  -5  -5   3        0.13        0.60      1.45 o
  -4  -5   3       90.32       94.92      4.65 o
  -3  -5   3       10.98        9.84      1.74 o
  -2  -5   3      426.63      436.16      8.71 o
  -1  -5   3       15.42       16.27      3.65 o
   0  -5   3       56.02       79.53      6.08 o
   1  -5   3      133.67      143.71      3.96 o
   2  -5   3      127.48      129.78      3.22 o
   3  -5   3       75.71       79.51      3.35 o
   4  -5   3      580.11      620.54      9.05 o
   5  -5   3      396.88      418.82      7.34 o
   6  -5   3      146.56      163.96      4.88 o
   7  -5   3      321.62      342.19      7.39 o
   8  -5   3        0.99        0.52      3.00 o
   9  -5   3        1.86        0.95      5.66 o
 -12  -4   3       38.78       31.73      5.15 o
 -11  -4   3       11.03       11.00      3.12 o
 -10  -4   3       37.81       43.21      5.12 o
  -9  -4   3        3.47        3.49      1.95 o
  -8  -4   3        0.27        0.53      1.46 o
  -7  -4   3       29.57       33.40      2.27 o
  -6  -4   3       39.51       38.40      1.86 o
  -5  -4   3       34.71       39.69      2.38 o
  -4  -4   3       19.24       19.52      1.88 o
  -3  -4   3       75.06       71.36      2.94 o
  -2  -4   3      259.59      245.33      5.61 o
  -1  -4   3      610.43      643.20      9.64 o
   0  -4   3      142.69      138.47      4.13 o
   1  -4   3      658.84      713.01     10.28 o
   2  -4   3     1876.35     1972.87     22.27 o
   3  -4   3        0.05        0.57      0.88 o
   4  -4   3       56.37       61.20      2.06 o
   5  -4   3        0.18        2.32      1.32 o
   6  -4   3       77.29       60.66      2.82 o
   7  -4   3      205.43      211.11      4.15 o
   8  -4   3      378.96      381.28     11.37 o
   9  -4   3       99.13      104.14      5.80 o
  10  -4   3      117.55      114.20      7.21 o
 -12  -3   3        2.27        4.72      3.31 o
 -11  -3   3        2.35        3.65      2.37 o
 -10  -3   3       52.72       52.12      6.80 o
  -9  -3   3        2.56        3.42      1.82 o
  -8  -3   3      220.97      203.72      4.96 o
  -7  -3   3        4.63        2.23      1.14 o
  -6  -3   3      242.85      252.98      6.18 o
  -5  -3   3      109.79      111.16      3.05 o
  -4  -3   3        0.72        0.48      0.81 o
  -3  -3   3       12.28       11.63      1.65 o
  -2  -3   3        2.45        3.69      0.96 o
  -1  -3   3      156.64      197.83      3.41 o
   0  -3   3      173.64      179.86      6.62 o
   1  -3   3       13.68       13.35      1.26 o
   2  -3   3       80.68       93.97      2.16 o
   3  -3   3        7.12        7.77      0.92 o
   4  -3   3        1.62        2.61      1.03 o
   5  -3   3      463.47      470.65     12.55 o
   6  -3   3      560.65      554.78      9.18 o
   7  -3   3       62.87       49.58      8.26 o
   8  -3   3       46.61       48.22      6.33 o
   9  -3   3        2.86        5.14      6.36 o
  10  -3   3        1.99       -0.39      2.52 o
 -12  -2   3       15.94       10.12      3.14 o
 -11  -2   3        2.02        0.99      2.00 o
 -10  -2   3       28.61       28.74      2.96 o
  -9  -2   3       18.53       21.23      2.60 o
  -8  -2   3      171.17      164.91      4.87 o
  -7  -2   3      176.56      167.24      4.70 o
  -6  -2   3       59.22       59.70      2.11 o
  -5  -2   3       32.07       28.09      2.52 o
  -4  -2   3      270.26      282.54      6.18 o
  -3  -2   3        4.27        6.42      1.29 o
  -2  -2   3      197.80      175.22      3.87 o
  -1  -2   3      369.76      321.33      4.92 o
   0  -2   3     1941.55     1922.21     26.75 o
   1  -2   3      160.01      153.36      2.86 o
   2  -2   3      225.49      218.02      3.81 o
   3  -2   3       43.86       43.86      1.19 o
   4  -2   3      716.94      684.20     10.25 o
   5  -2   3      130.78      147.62      3.26 o
   6  -2   3        0.40        0.56      0.94 o
   7  -2   3        7.16       10.10      1.28 o
   8  -2   3      739.74      767.34     13.69 o
   9  -2   3       15.47       15.77      5.56 o
  10  -2   3      226.17      221.05     10.62 o
  11  -2   3        1.30       -1.05      6.22 o
 -11  -1   3        3.54        6.98      3.86 o
 -10  -1   3       38.59       40.19      3.09 o
  -9  -1   3        3.78        4.67      1.74 o
  -8  -1   3       38.23       50.68      2.54 o
  -7  -1   3       37.88       37.78      2.31 o
  -6  -1   3      116.15      112.77      3.80 o
  -5  -1   3      311.53      317.78      6.16 o
  -4  -1   3       19.71       17.11      1.65 o
  -3  -1   3        1.24        3.41      1.03 o
  -2  -1   3      181.06      206.91      3.86 o
  -1  -1   3     2132.80     1895.95     23.12 o
   0  -1   3     3278.25     3188.52     38.33 o
   1  -1   3      669.76      668.43      8.14 o
   2  -1   3       24.43       38.95      1.39 o
   3  -1   3      660.60      620.26      7.71 o
   4  -1   3      444.60      442.20      6.00 o
   5  -1   3      164.93      188.71      3.70 o
   6  -1   3       60.86       51.16      3.62 o
   7  -1   3       15.99       14.52      3.22 o
   8  -1   3       49.14       62.77      5.63 o
   9  -1   3       68.11       68.89      8.99 o
  10  -1   3       10.73       -0.62      5.57 o
  11  -1   3        0.00       -5.60      5.60 o
 -11   0   3        4.34       11.03      6.14 o
 -10   0   3      227.65      218.93      6.83 o
  -9   0   3       21.57       19.12      2.09 o
  -8   0   3      106.26      108.04      3.32 o
  -7   0   3      106.18      107.18      3.16 o
  -6   0   3        3.59        2.77      1.77 o
  -5   0   3       76.61       73.96      2.64 o
  -4   0   3      325.73      342.40      6.34 o
  -3   0   3       25.78       20.48      1.30 o
  -2   0   3     1473.54     1424.66     19.61 o
  -1   0   3      122.26      138.06      2.83 o
   0   0   3    16986.23    17424.68    231.05 o
   1   0   3        8.50        5.87      0.65 o
   2   0   3      289.00      286.30      3.41 o
   3   0   3      748.83      745.92      7.83 o
   4   0   3     2180.97     2300.20     23.81 o
   5   0   3      284.09      274.56      6.46 o
   6   0   3      453.37      520.40     10.61 o
   7   0   3       32.57       28.82      6.97 o
   8   0   3      634.60      647.14     17.71 o
   9   0   3        2.04        4.89      3.99 o
  10   0   3       14.45       21.92      6.65 o
  11   0   3        2.09       12.73      6.62 o
 -12   1   3        0.21       17.33      7.89 o
 -11   1   3        0.40       -4.41      5.01 o
 -10   1   3        9.35        4.55      1.89 o
  -9   1   3        3.15        4.41      1.64 o
  -8   1   3       89.95       98.22      3.10 o
  -7   1   3      169.71      175.75      4.33 o
  -6   1   3      504.72      506.67      9.51 o
  -5   1   3     1073.74     1011.49     14.84 o
  -4   1   3      846.48      773.28     11.59 o
  -3   1   3      143.50      122.20      2.56 o
  -2   1   3      144.68      181.08      2.85 o
  -1   1   3     5258.75     5032.80     50.63 o
   0   1   3     1474.12     1328.42     15.28 o
   1   1   3      213.42      184.59      2.83 o
   2   1   3      513.10      506.09      5.17 o
   3   1   3     2255.43     2231.59     21.62 o
   4   1   3      794.68      841.85      8.84 o
   5   1   3     1262.07     1297.52     18.95 o
   6   1   3        1.53        3.01      1.16 o
   7   1   3       17.92       22.77      2.12 o
   8   1   3       62.70       71.00      5.55 o
   9   1   3        3.24       -0.69      3.24 o
  10   1   3       69.65       79.84      9.50 o
  11   1   3        6.46        8.62      6.16 o
  12   1   3        0.18       -0.03      6.90 o
 -10   2   3        0.44       -1.75      1.75 o
  -9   2   3       15.37       11.06      2.21 o
  -8   2   3       59.46       61.53      3.79 o
  -7   2   3       46.44       49.50      2.61 o
  -6   2   3       23.88       26.83      2.28 o
  -5   2   3       21.29       22.49      1.65 o
  -4   2   3      200.09      217.31      4.43 o
  -3   2   3       19.85       16.90      1.13 o
  -2   2   3       49.22       38.28      1.24 o
  -1   2   3     1782.19     1754.78     17.09 o
   0   2   3     6172.79     5926.41     69.01 o
   1   2   3      245.24      244.67      4.66 o
   2   2   3      728.10      778.63      8.18 o
   3   2   3        5.55        4.77      0.92 o
   4   2   3      248.91      288.90      3.95 o
   5   2   3      404.26      392.26      5.05 o
   6   2   3       53.42       54.54      5.13 o
   7   2   3       11.54       12.91      1.96 o
   8   2   3      500.27      493.60     10.85 o
   9   2   3        6.97        2.91      3.58 o
  10   2   3       19.51       20.65      2.37 o
  11   2   3       22.57       17.73      6.56 o
  12   2   3       18.40        9.28      7.41 o
 -10   3   3       35.75       33.12      3.62 o
  -9   3   3        7.64        5.15      2.29 o
  -8   3   3       33.37       28.99      3.17 o
  -7   3   3       84.22       73.78      3.17 o
  -6   3   3      215.49      193.45      5.19 o
  -5   3   3        2.43        1.18      1.11 o
  -4   3   3        4.04        8.13      1.15 o
  -3   3   3     1364.63     1415.36     14.10 o
  -2   3   3        7.40       10.02      0.96 o
  -1   3   3      192.87      161.42      2.99 o
   0   3   3        2.17        7.20      0.93 o
   1   3   3      139.96      166.58      2.92 o
   2   3   3       14.39       10.46      0.87 o
   3   3   3       78.12       95.39      2.09 o
   4   3   3     1208.68     1247.91     13.65 o
   5   3   3      944.76      945.88     11.50 o
   6   3   3       61.02       68.36      1.95 o
   7   3   3      213.98      193.26      5.16 o
   8   3   3     1617.68     1561.92     22.96 o
   9   3   3       68.29       68.30      3.69 o
  10   3   3      177.53      175.72      8.33 o
  11   3   3       16.23       26.44      6.82 o
  12   3   3        2.89        6.16      6.25 o
 -10   4   3       68.93       60.21      5.46 o
  -9   4   3       86.61       93.61      6.34 o
  -8   4   3      111.35      116.15      4.91 o
  -7   4   3       23.83       24.41      2.56 o
  -6   4   3      147.55      168.45      4.73 o
  -5   4   3       70.40       88.45      3.16 o
  -4   4   3       72.09       85.53      3.05 o
  -3   4   3      510.79      557.50      7.39 o
  -2   4   3       43.44       45.42      1.67 o
  -1   4   3       79.30       73.28      2.27 o
   0   4   3     1371.94     1356.49     17.54 o
   1   4   3     2166.05     2164.25     24.78 o
   2   4   3     2988.31     3107.33     34.72 o
   3   4   3        6.72        6.75      1.09 o
   4   4   3        8.74        5.68      1.17 o
   5   4   3      127.04      132.07      3.03 o
   6   4   3        4.24        0.05      0.75 o
   7   4   3        0.35       -0.91      0.91 o
   8   4   3      569.68      539.24     12.20 o
   9   4   3        9.25        6.52      2.22 o
  10   4   3        0.12       -0.15      5.09 o
  11   4   3        2.01        0.82      4.86 o
 -10   5   3        7.34        8.71      4.02 o
  -9   5   3       25.06       26.33      4.33 o
  -8   5   3       12.03       17.08      3.73 o
  -7   5   3       15.17       13.04      1.96 o
  -6   5   3        0.13        1.38      1.46 o
  -5   5   3       76.26       80.64      2.96 o
  -4   5   3      109.36      115.70      2.65 o
  -3   5   3       43.57       35.45      1.88 o
  -2   5   3      238.57      260.21      4.22 o
  -1   5   3      659.50      663.77      9.98 o
   0   5   3      390.93      464.98      7.86 o
   1   5   3      630.92      706.36     13.31 o
   2   5   3        8.10        5.59      1.23 o
   3   5   3     1096.71     1123.32     19.23 o
   4   5   3      313.56      341.62      5.74 o
   5   5   3       38.36       43.43      2.01 o
   6   5   3        8.87        6.47      1.33 o
   7   5   3      102.33       90.47      3.17 o
   8   5   3      131.79      122.38      3.16 o
   9   5   3       18.77       24.03      3.38 o
  10   5   3       25.62       23.52      3.64 o
 -10   6   3        4.19        2.26      4.72 o
  -9   6   3        1.54       -2.23      3.25 o
  -8   6   3        2.13       -0.88      2.68 o
  -7   6   3        3.11        4.57      1.82 o
  -6   6   3       84.66       89.65      3.68 o
  -5   6   3       10.55       11.84      1.78 o
  -4   6   3        7.28        7.22      1.05 o
  -3   6   3      180.10      204.81      3.87 o
  -2   6   3        2.93        0.50      1.01 o
  -1   6   3      134.01      123.75      3.24 o
   0   6   3       29.27       23.90      2.73 o
   1   6   3       33.94       42.34      2.68 o
   2   6   3       19.80       23.60      2.63 o
   3   6   3       74.74       90.05      2.91 o
   4   6   3        3.18        2.05      1.22 o
   5   6   3      210.01      223.65      4.73 o
   6   6   3       16.72       17.87      1.74 o
   7   6   3       38.24       35.98      2.17 o
   8   6   3        0.15       -1.81      1.81 o
   9   6   3       10.33        8.26      4.10 o
  10   6   3       23.25       20.53      5.84 o
 -10   7   3        0.00       -4.58      4.58 o
  -9   7   3        0.53        0.08      4.10 o
  -8   7   3        1.95        5.85      3.82 o
  -7   7   3       73.15       71.16      4.38 o
  -6   7   3        4.29        3.97      2.10 o
  -5   7   3       79.12       85.76      3.60 o
  -4   7   3        4.22        6.15      1.23 o
  -3   7   3        2.60        2.44      1.08 o
  -2   7   3        5.07        5.37      1.45 o
  -1   7   3       21.61       25.53      2.06 o
   0   7   3      142.22      157.23      4.32 o
   1   7   3      456.34      435.53     10.68 o
   2   7   3       67.42       51.58      3.70 o
   3   7   3       73.73       68.41      3.57 o
   4   7   3       53.10       65.23      2.96 o
   5   7   3        2.83        4.58      1.57 o
   6   7   3        1.86        2.87      1.54 o
   7   7   3       86.84       88.59      3.63 o
   8   7   3        6.80        5.46      2.86 o
   9   7   3       13.98        9.88      4.07 o
  10   7   3        0.54       10.63      5.63 o
  -8   8   3       20.35       18.65      3.60 o
  -7   8   3       11.38        5.87      3.13 o
  -6   8   3        1.83       -1.03      2.04 o
  -5   8   3      148.68      127.01      5.37 o
  -4   8   3      164.63      161.59      4.32 o
  -3   8   3       74.88       93.97      3.08 o
  -2   8   3        0.01        1.71      1.49 o
  -1   8   3       21.18       18.24      2.17 o
   0   8   3        1.53        2.34      1.60 o
   1   8   3      302.37      279.08     12.46 o
   2   8   3      137.49      126.58      5.87 o
   3   8   3       37.89       26.19      2.90 o
   4   8   3      150.12      152.45      5.11 o
   5   8   3        3.80        2.36      1.92 o
   6   8   3       37.35       35.42      2.76 o
   7   8   3       27.91       33.18      2.81 o
   8   8   3       13.21        9.18      3.39 o
   9   8   3        3.74        2.06      4.07 o
  10   8   3        1.60       -3.03      6.14 o
  -8   9   3        7.87        1.87      4.64 o
  -7   9   3        1.41        6.48      5.03 o
  -6   9   3        0.36        1.18      5.22 o
  -5   9   3       12.12       16.57      2.98 o
  -4   9   3       72.31       79.12      4.55 o
  -3   9   3      230.97      242.75      5.58 o
  -2   9   3       26.29       40.49      3.72 o
  -1   9   3     1033.80     1042.55     17.17 o
   0   9   3       13.23       16.12      2.79 o
   1   9   3       33.62       29.54      3.49 o
   2   9   3       84.92       65.25      4.09 o
   3   9   3      342.02      341.69     11.26 o
   4   9   3      122.90      111.10      4.38 o
   5   9   3        4.00        4.30      2.09 o
   6   9   3       57.32       72.52      4.74 o
   7   9   3        0.54       -1.02      2.53 o
   8   9   3        0.02       -0.59      3.23 o
   9   9   3        5.35        3.94      5.67 o
  10   9   3        0.95       -0.57      4.04 o
  -8  10   3        0.00       -4.27      5.17 o
  -7  10   3        0.42        1.39      5.68 o
  -6  10   3       38.54       30.74      7.47 o
  -5  10   3       27.68       28.96      5.50 o
  -4  10   3        0.72        1.37      3.62 o
  -3  10   3      174.23      196.06      7.41 o
  -2  10   3      134.19      132.38      6.91 o
  -1  10   3       33.90       42.82      4.43 o
   0  10   3       38.35       46.20      3.75 o
   1  10   3       71.72       63.62      6.53 o
   2  10   3        1.21        3.49      2.35 o
   3  10   3      190.64      197.16     10.01 o
   4  10   3      181.77      196.40      7.76 o
   5  10   3        4.34        2.98      3.13 o
   6  10   3        6.56       -4.24      4.24 o
   7  10   3        5.70       11.27      4.42 o
   8  10   3        3.61       -4.69      4.69 o
   9  10   3        6.89        7.18      5.26 o
  -7  11   3       21.16       19.63      8.20 o
  -6  11   3        8.76       11.06      6.90 o
  -5  11   3        1.96        3.83      4.72 o
  -4  11   3       29.34       31.53      6.15 o
  -3  11   3        0.13       -3.04      3.76 o
  -2  11   3        1.75        4.43      4.19 o
  -1  11   3        5.10       -6.64      7.61 o
   0  11   3        8.81       -1.10      6.97 o
   1  11   3        2.18        1.72      7.11 o
   2  11   3       27.88       39.08      6.25 o
   3  11   3       44.47       43.05      8.58 o
   4  11   3        0.07       -1.33      3.57 o
   5  11   3        0.15       -4.14      4.14 o
   6  11   3       19.97       18.02      5.44 o
   7  11   3        7.93       12.28      4.97 o
   8  11   3        1.24       -0.82      5.09 o
   9  11   3        0.09        4.35      5.54 o
  -5  12   3        3.09        6.36      7.18 o
  -4  12   3        0.50        0.50      4.89 o
  -3  12   3        0.63        6.53      4.95 o
  -2  12   3       22.85       17.38      5.62 o
  -1  12   3        0.46        3.69      5.22 o
   0  12   3        0.53       -0.31      4.25 o
   1  12   3        0.07        2.73      4.60 o
   2  12   3        9.66       17.09      5.63 o
   3  12   3        5.37        8.53      8.78 o
   4  12   3        2.36       -3.22      4.14 o
   5  12   3        5.70        6.90      5.11 o
   6  12   3        6.92       10.24      5.47 o
   7  12   3       19.39       14.42      7.89 o
  -4  13   3        0.01       -2.89      5.58 o
  -3  13   3        3.20       12.39      5.86 o
  -2  13   3       24.18       27.75     10.00 o
  -1  13   3        0.29        6.84      4.82 o
   0  13   3        2.39        8.15      6.79 o
   1  13   3        1.68        2.95      6.05 o
   2  13   3        3.80        3.05     11.35 o
   3  13   3        0.22       -4.13      4.13 o
   4  13   3       22.70       25.87     10.49 o
   5  13   3       34.67       37.33      7.69 o
   6  13   3       17.38       12.96      6.47 o
   0  14   3        4.21        0.18      5.50 o
   1  14   3        1.73       -3.16      5.63 o
   2  14   3        0.17       -2.84      5.27 o
  -2 -13   4        9.53        7.85      6.64 o
  -1 -13   4        8.74       26.07     10.07 o
   0 -13   4       11.38       26.69     10.75 o
   1 -13   4        6.08        0.48      7.24 o
  -5 -12   4        0.23       -4.10      5.30 o
  -4 -12   4        2.22        3.10      5.43 o
  -3 -12   4        2.17       -5.22      5.22 o
  -2 -12   4        1.73        6.47      5.95 o
  -1 -12   4        3.22        9.23      6.01 o
   0 -12   4        0.01       -4.89      4.89 o
   1 -12   4        2.41        2.32      6.76 o
   2 -12   4        3.12       -5.66      5.66 o
   3 -12   4        6.04        1.53      8.48 o
   4 -12   4        3.63        7.21      8.29 o
  -7 -11   4        3.86        7.01      8.57 o
  -6 -11   4        3.51        6.85      7.37 o
  -5 -11   4        0.20        3.54      4.79 o
  -4 -11   4        0.00        4.22      9.44 o
  -3 -11   4       71.75       85.00     17.85 o
  -2 -11   4        0.46       -2.66      5.57 o
  -1 -11   4        3.83       -0.22      8.48 o
   0 -11   4        7.03        2.84      4.62 o
   1 -11   4        7.74       14.95      5.43 o
   2 -11   4       10.53       22.34      7.83 o
   3 -11   4        2.53       -2.80      6.31 o
   4 -11   4        0.80       -2.94      7.18 o
   5 -11   4        9.44        7.95      7.78 o
   6 -11   4        2.96       -0.11      6.79 o
  -8 -10   4        3.51        1.05      4.67 o
  -7 -10   4        2.49       11.11      7.64 o
  -6 -10   4       23.22       32.20      6.44 o
  -5 -10   4       67.37       82.84      8.24 o
  -4 -10   4        6.09        4.92      4.48 o
  -3 -10   4        0.00       -2.23      3.85 o
  -2 -10   4        7.17       11.02      4.92 o
  -1 -10   4        1.91        4.74      4.48 o
   0 -10   4       30.29       34.46      6.05 o
   1 -10   4       12.60        4.80      4.91 o
   2 -10   4        2.68        5.63      4.55 o
   3 -10   4        5.95        7.30      6.67 o
   4 -10   4       10.90       11.96      7.55 o
   5 -10   4        3.19       -5.54      5.97 o
   6 -10   4        0.33        1.95      6.67 o
   7 -10   4        0.00       -3.00      6.08 o
  -9  -9   4        0.28        1.99      3.86 o
  -8  -9   4        6.11        8.26      6.76 o
  -7  -9   4       15.32       22.88      5.61 o
  -6  -9   4        0.45       -0.20      7.18 o
  -5  -9   4        0.08        0.95      3.92 o
  -4  -9   4       10.06        6.02      5.98 o
  -3  -9   4        1.33        2.55      1.78 o
  -2  -9   4       48.38       48.32      4.73 o
  -1  -9   4       79.39       75.99      5.20 o
   0  -9   4       26.54       24.93      3.11 o
   1  -9   4       63.40       52.52      6.87 o
   2  -9   4       21.32       25.81      3.04 o
   3  -9   4        1.17       -1.39      3.13 o
   4  -9   4       11.53       13.75      4.27 o
   5  -9   4       17.59       16.55      4.36 o
   6  -9   4        2.23        8.82      5.97 o
   7  -9   4        4.75        5.88      5.63 o
   8  -9   4        1.60        6.48      5.32 o
 -10  -8   4        3.87       12.92      6.16 o
  -9  -8   4       39.62       44.21      5.33 o
  -8  -8   4        3.45       -0.06      5.17 o
  -7  -8   4       13.96       17.01      4.87 o
  -6  -8   4       23.98       34.58      5.57 o
  -5  -8   4        2.28        3.27      2.82 o
  -4  -8   4       81.70       97.01      9.46 o
  -3  -8   4        5.40       10.92      1.58 o
  -2  -8   4      110.25      102.81      6.67 o
  -1  -8   4       43.92       34.66      3.23 o
   0  -8   4       76.31       76.54      4.08 o
   1  -8   4       12.61        6.83      1.85 o
   2  -8   4        0.35        0.43      1.55 o
   3  -8   4        8.47        7.10      1.89 o
   4  -8   4        4.13        8.43      2.21 o
   5  -8   4        2.93        4.33      3.39 o
   6  -8   4        1.00       -2.00      2.60 o
   7  -8   4       58.01       68.59      5.69 o
   8  -8   4        8.03       16.05      3.87 o
   9  -8   4        6.15        3.65      7.01 o
 -10  -7   4        3.43       17.65      6.28 o
  -9  -7   4       16.13       16.93      3.70 o
  -8  -7   4       17.91       30.81      9.54 o
  -7  -7   4       14.31       12.87      4.59 o
  -6  -7   4       52.53       46.59      4.16 o
  -5  -7   4        0.22        0.28      2.75 o
  -4  -7   4       22.90       31.28      3.47 o
  -3  -7   4       92.46       99.45      5.11 o
  -2  -7   4        2.62        1.35      2.19 o
  -1  -7   4       31.44       32.29      3.39 o
   0  -7   4       88.07       95.19      4.29 o
   1  -7   4       18.20       14.78      1.94 o
   2  -7   4        0.03        1.69      1.46 o
   3  -7   4       51.30       57.95      2.64 o
   4  -7   4       12.66       13.46      1.66 o
   5  -7   4        0.27        1.73      1.81 o
   6  -7   4       15.61       15.94      3.55 o
   7  -7   4       18.10       21.09      3.28 o
   8  -7   4       21.44       23.78      3.65 o
   9  -7   4       11.18        3.85      5.17 o
 -11  -6   4        0.25        5.80      5.60 o
 -10  -6   4        6.53       11.46      3.75 o
  -9  -6   4       43.65       48.83      3.56 o
  -8  -6   4        8.05        7.51      6.12 o
  -7  -6   4       63.03       61.23      4.27 o
  -6  -6   4        0.03       -1.50      2.06 o
  -5  -6   4        0.65       -1.68      1.68 o
  -4  -6   4       36.04       44.24      4.76 o
  -3  -6   4      126.95      147.09      5.80 o
  -2  -6   4       91.81       92.19      7.80 o
  -1  -6   4       11.60       14.87      2.02 o
   0  -6   4        0.98        1.30      1.96 o
   1  -6   4      368.63      359.03      6.89 o
   2  -6   4      101.34      105.19      3.47 o
   3  -6   4      213.41      212.57      4.54 o
   4  -6   4       21.73       26.77      1.76 o
   5  -6   4       58.55       63.75      3.07 o
   6  -6   4        1.66        1.06      2.09 o
   7  -6   4       20.85       24.47      2.99 o
   8  -6   4        5.96        2.99      2.28 o
   9  -6   4        3.05        3.56      4.67 o
 -11  -5   4        3.50        7.12      3.75 o
 -10  -5   4       12.47       14.22      3.56 o
  -9  -5   4        1.94        2.75      2.72 o
  -8  -5   4        2.35       -1.77      1.77 o
  -7  -5   4        5.16        5.97      2.25 o
  -6  -5   4        4.67        7.16      1.84 o
  -5  -5   4       27.26       33.74      2.59 o
  -4  -5   4       21.60       24.66      2.37 o
  -3  -5   4        7.45        8.68      1.82 o
  -2  -5   4        1.85        1.35      1.03 o
  -1  -5   4       37.93       34.54      2.29 o
   0  -5   4        0.79        6.76      2.18 o
   1  -5   4     1022.86     1058.46     16.54 o
   2  -5   4       86.51       75.69      2.78 o
   3  -5   4       21.19       19.40      1.93 o
   4  -5   4       12.51       11.18      1.31 o
   5  -5   4       74.36       84.50      3.54 o
   6  -5   4        6.10        8.38      2.18 o
   7  -5   4      281.55      277.00      7.60 o
   8  -5   4       27.56       30.23      3.85 o
   9  -5   4       24.08       17.07      3.46 o
 -12  -4   4        0.28       -0.99      3.87 o
 -11  -4   4        4.13        7.19      3.23 o
 -10  -4   4       48.31       43.02      4.85 o
  -9  -4   4       75.27       77.57      6.26 o
  -8  -4   4        4.36        3.58      1.24 o
  -7  -4   4       12.02       14.24      1.62 o
  -6  -4   4      133.44      135.50      4.07 o
  -5  -4   4      148.21      154.70      4.55 o
  -4  -4   4        9.99        7.40      1.65 o
  -3  -4   4       19.63       20.29      1.95 o
  -2  -4   4      638.68      745.30     14.52 o
  -1  -4   4      457.37      432.05      7.07 o
   0  -4   4     1051.43     1013.38     18.19 o
   1  -4   4      234.84      242.78      5.45 o
   2  -4   4     2406.89     2564.21     31.33 o
   3  -4   4      547.66      571.00      8.46 o
   4  -4   4      175.05      191.33      4.06 o
   5  -4   4        3.43        4.25      1.44 o
   6  -4   4      658.27      649.10     12.90 o
   7  -4   4      153.28      138.35      4.37 o
   8  -4   4      124.50      124.95      5.76 o
   9  -4   4       10.59        7.60      4.80 o
  10  -4   4       69.93       73.78      6.59 o
 -12  -3   4       13.97        9.45      3.96 o
 -11  -3   4       31.73       35.61      3.73 o
 -10  -3   4      155.98      154.75      6.47 o
  -9  -3   4       25.87       25.12      3.12 o
  -8  -3   4       25.57       24.85      2.18 o
  -7  -3   4       45.39       59.06      2.51 o
  -6  -3   4       30.40       34.60      2.72 o
  -5  -3   4       20.26       24.69      1.58 o
  -4  -3   4       67.86       65.62      3.13 o
  -3  -3   4      254.88      268.38      7.40 o
  -2  -3   4       41.56       34.37      1.95 o
  -1  -3   4      150.02      139.67      3.04 o
   0  -3   4     2098.63     2112.51     26.49 o
   1  -3   4      358.20      338.74      5.29 o
   2  -3   4      301.24      321.98      6.06 o
   3  -3   4       72.52       78.13      3.96 o
   4  -3   4      645.72      661.51      8.14 o
   5  -3   4      294.05      287.22      5.29 o
   6  -3   4       35.75       30.32      2.10 o
   7  -3   4       12.77       16.65      2.38 o
   8  -3   4      292.71      278.34      7.94 o
   9  -3   4        3.77        5.22      4.21 o
  10  -3   4       72.93       61.63      4.73 o
 -12  -2   4       16.65       16.09      3.87 o
 -11  -2   4        3.22        0.38      2.21 o
 -10  -2   4       57.62       61.90      3.45 o
  -9  -2   4       21.76       19.05      2.76 o
  -8  -2   4      103.24       97.30      3.94 o
  -7  -2   4       39.23       42.21      2.59 o
  -6  -2   4       26.91       30.23      3.06 o
  -5  -2   4      348.03      342.25      7.41 o
  -4  -2   4      500.64      512.41     10.12 o
  -3  -2   4       33.78       27.85      2.02 o
  -2  -2   4       11.29        7.65      0.84 o
  -1  -2   4      390.15      396.66      5.36 o
   0  -2   4      609.36      646.47     10.24 o
   1  -2   4      517.60      503.25      7.47 o
   2  -2   4        5.30        4.41      1.23 o
   3  -2   4       28.40       32.95      1.39 o
   4  -2   4      323.24      304.02      5.18 o
   5  -2   4       91.55       75.74      2.26 o
   6  -2   4      177.47      173.35      3.79 o
   7  -2   4       87.22       78.80      6.40 o
   8  -2   4      682.86      664.41     27.07 o
   9  -2   4       47.03       40.42      4.19 o
  10  -2   4       62.69       64.03      4.41 o
 -12  -1   4        0.01        1.64      2.83 o
 -10  -1   4       65.68       70.27      7.35 o
  -9  -1   4        9.25        7.71      3.96 o
  -8  -1   4       78.11       56.85      3.25 o
  -7  -1   4       72.80       68.38      3.44 o
  -6  -1   4      166.46      169.77      4.07 o
  -5  -1   4       61.74       63.17      3.12 o
  -4  -1   4       24.41       24.10      2.03 o
  -3  -1   4       29.88       26.00      1.38 o
  -2  -1   4      458.00      437.32      7.21 o
  -1  -1   4     5779.13     5511.50     65.19 o
   0  -1   4       62.27       61.98      1.86 o
   1  -1   4      197.97      202.04      3.35 o
   2  -1   4      466.77      484.10      7.06 o
   3  -1   4      904.11      903.70      9.19 o
   4  -1   4      678.42      626.11      7.44 o
   5  -1   4       36.55       31.52      1.60 o
   6  -1   4      145.60      147.51      3.96 o
   7  -1   4       18.02       16.86      1.77 o
   8  -1   4        6.89        4.30      1.70 o
   9  -1   4        7.21        2.74      3.14 o
  10  -1   4       65.29       56.28      3.91 o
  11  -1   4        1.86       -1.27      6.31 o
 -11   0   4        7.69        9.39      5.83 o
 -10   0   4       14.71       10.55      2.52 o
  -9   0   4        2.79        1.53      1.78 o
  -8   0   4      131.43      138.63      4.70 o
  -7   0   4        7.17        8.58      1.51 o
  -6   0   4       16.12       18.84      1.69 o
  -5   0   4       45.35       57.92      2.21 o
  -4   0   4      466.66      472.45      9.09 o
  -3   0   4       25.80       18.68      1.22 o
  -2   0   4     4716.81     4715.68     62.59 o
  -1   0   4        8.02        9.07      1.04 o
   0   0   4     6345.98     6248.87     83.07 o
   1   0   4      127.43      127.58      2.40 o
   2   0   4       30.25       27.57      1.01 o
   3   0   4        2.28        2.77      0.56 o
   4   0   4      128.76      153.11      2.57 o
   5   0   4      522.53      485.92      6.95 o
   6   0   4      235.52      260.12      6.02 o
   7   0   4        4.87        3.72      1.23 o
   8   0   4      392.15      418.39     21.37 o
   9   0   4       42.95       48.56      3.42 o
  10   0   4      297.26      283.38      8.26 o
  11   0   4        0.01       -0.90      5.80 o
 -12   1   4        0.00       -0.90      6.79 o
 -10   1   4        0.04       -1.53      1.92 o
  -9   1   4        0.84        2.55      1.89 o
  -8   1   4       23.51       19.66      2.04 o
  -7   1   4      309.69      312.31      7.04 o
  -6   1   4      279.77      282.93      6.43 o
  -5   1   4        0.13        1.51      1.09 o
  -4   1   4        0.40        0.23      0.81 o
  -3   1   4       48.08       45.61      1.59 o
  -2   1   4       37.14       35.21      1.48 o
  -1   1   4     2063.94     2015.49     27.52 o
   0   1   4     1189.11     1140.11     14.98 o
   1   1   4      353.91      353.95      4.27 o
   2   1   4     2043.73     1972.02     18.06 o
   3   1   4        8.43        8.16      0.65 o
   4   1   4      113.31      108.87      2.28 o
   5   1   4        4.05        6.07      0.77 o
   6   1   4       14.26       13.47      1.30 o
   7   1   4       11.51        9.45      1.45 o
   8   1   4      162.65      155.09      4.62 o
   9   1   4        6.56        5.14      2.31 o
  10   1   4        1.40        0.01      1.78 o
  11   1   4        0.00       -2.55      5.03 o
  12   1   4        0.04        3.56      6.70 o
 -10   2   4       94.20       81.48      5.20 o
  -9   2   4        3.16        0.14      2.04 o
  -8   2   4      390.09      364.99     12.03 o
  -7   2   4       97.43      109.27      5.48 o
  -6   2   4       18.76       16.48      2.59 o
  -5   2   4      105.90      102.27      3.47 o
  -4   2   4      387.68      407.28     13.17 o
  -3   2   4       82.49       86.97      1.99 o
  -2   2   4      579.11      495.62      5.74 o
  -1   2   4        2.94        3.03      0.71 o
   0   2   4     2814.48     2783.53     35.78 o
   1   2   4      340.52      328.20      4.44 o
   2   2   4      298.62      302.64      4.19 o
   3   2   4      116.52      131.41      2.26 o
   4   2   4        4.43        4.00      0.76 o
   5   2   4       16.39       12.17      0.82 o
   6   2   4       18.63       20.08      1.60 o
   7   2   4      168.26      155.92      4.22 o
   8   2   4      275.01      272.71      5.82 o
   9   2   4      139.27      131.64      8.06 o
  10   2   4      209.31      206.80      7.19 o
  11   2   4        2.64       -2.52      5.49 o
  12   2   4        0.01        2.26      7.21 o
 -10   3   4       14.73       15.30      3.42 o
  -9   3   4       34.93       30.17      3.59 o
  -8   3   4      102.42       85.27      5.29 o
  -7   3   4       11.44        7.81      1.63 o
  -6   3   4       10.57       15.22      1.88 o
  -5   3   4      443.75      461.78      9.52 o
  -4   3   4       13.37       12.08      1.33 o
  -3   3   4       69.64       64.39      1.66 o
  -2   3   4       48.41       50.61      1.51 o
  -1   3   4       13.79       16.85      1.10 o
   0   3   4     1271.72     1300.54     16.82 o
   1   3   4      358.09      379.64      5.66 o
   2   3   4      117.74      133.65      2.62 o
   3   3   4      538.73      516.29      5.73 o
   4   3   4       13.78       13.21      1.06 o
   5   3   4      200.60      198.70      3.36 o
   6   3   4      753.78      778.61     10.09 o
   7   3   4        0.72       -0.17      1.25 o
   8   3   4      123.47      130.41      5.99 o
   9   3   4       23.97       27.59      3.24 o
  10   3   4        1.75        0.37      2.27 o
  11   3   4       27.41       23.61      6.82 o
  12   3   4       11.25       13.40      7.32 o
 -10   4   4       63.01       59.11      5.49 o
  -9   4   4       31.34       39.05      4.41 o
  -8   4   4        1.65       -0.85      2.29 o
  -7   4   4        4.20        1.74      1.86 o
  -6   4   4        9.88        6.58      1.76 o
  -5   4   4      237.77      249.88      5.57 o
  -4   4   4      100.74      116.94      2.81 o
  -3   4   4       28.22       24.68      1.29 o
  -2   4   4      324.69      312.76      6.32 o
  -1   4   4     1227.12     1306.99     17.02 o
   0   4   4     3206.17     3236.71     40.01 o
   1   4   4      174.23      176.51      4.40 o
   2   4   4     1177.12     1123.30     12.73 o
   3   4   4     1225.60     1351.27     16.34 o
   4   4   4     1226.38     1278.42     17.26 o
   5   4   4       70.75       64.52      2.25 o
   6   4   4      463.69      441.48      9.25 o
   7   4   4       79.91       77.41      2.43 o
   8   4   4      412.23      417.81      9.53 o
   9   4   4      183.99      183.65      6.94 o
  10   4   4      224.40      214.69     16.22 o
  11   4   4       56.25       49.63      7.98 o
  12   4   4        4.81       11.00      6.28 o
 -10   5   4        0.38        1.22      3.73 o
  -9   5   4       47.71       49.57      5.29 o
  -8   5   4        2.15        4.19      2.97 o
  -7   5   4       99.75      103.77      4.04 o
  -6   5   4       23.46       22.92      2.60 o
  -5   5   4       20.82       22.25      2.10 o
  -4   5   4      136.32      143.35      2.99 o
  -3   5   4      151.85      172.56      3.51 o
  -2   5   4      150.63      146.66      3.65 o
  -1   5   4      102.36      105.72      3.17 o
   0   5   4      198.05      189.97      4.33 o
   1   5   4     1253.35     1248.74     35.47 o
   2   5   4       26.57       39.88      2.28 o
   3   5   4      149.98      179.93      4.32 o
   4   5   4       64.56       80.02      2.96 o
   5   5   4        0.08        0.81      1.18 o
   6   5   4      287.29      297.79      6.07 o
   7   5   4       75.69       78.93      3.14 o
   8   5   4       49.18       48.67      2.18 o
   9   5   4      177.53      161.97      7.05 o
  10   5   4      105.95      100.30      6.02 o
  11   5   4       41.72       46.18      7.64 o
 -10   6   4       16.03       20.05      5.40 o
  -9   6   4       32.45       30.15      5.32 o
  -8   6   4        2.14        3.48      3.56 o
  -7   6   4       23.53       26.69      2.62 o
  -6   6   4        2.40        2.88      1.54 o
  -5   6   4      176.68      178.51      4.76 o
  -4   6   4        0.30        0.68      0.99 o
  -3   6   4        2.72        3.60      1.01 o
  -2   6   4      170.02      177.00      3.62 o
  -1   6   4        5.33        1.84      1.25 o
   0   6   4      275.16      283.03      5.81 o
   1   6   4       12.97       11.65      1.78 o
   2   6   4       10.76        9.18      2.24 o
   3   6   4      175.91      193.16      4.73 o
   4   6   4        8.28       14.03      1.72 o
   5   6   4       64.05       59.55      2.78 o
   6   6   4       25.33       29.50      2.33 o
   7   6   4       44.02       48.74      2.73 o
   8   6   4       62.64       53.89      3.19 o
   9   6   4       60.67       68.55      6.84 o
  10   6   4        0.09       -3.11      3.46 o
  -9   7   4        6.05       10.12      4.98 o
  -8   7   4        0.95       -2.12      3.59 o
  -7   7   4       60.53       65.45      4.32 o
  -6   7   4       42.03       45.86      5.86 o
  -5   7   4       28.33       32.39      2.55 o
  -4   7   4        1.69        1.45      1.10 o
  -3   7   4        0.30        0.32      1.02 o
  -2   7   4       19.35       17.33      1.55 o
  -1   7   4      319.59      330.94      6.10 o
   0   7   4        2.00       -1.32      1.52 o
   1   7   4       70.88       60.92      3.97 o
   2   7   4       15.57       10.01      2.40 o
   3   7   4       60.29       57.40      3.12 o
   4   7   4        8.02        8.40      1.88 o
   5   7   4       86.11       85.62      3.52 o
   6   7   4        1.87        1.46      1.63 o
   7   7   4       28.81       27.78      2.83 o
   8   7   4        0.94        1.89      2.35 o
   9   7   4       32.63       34.45      4.78 o
  10   7   4       23.50       26.67      6.59 o
  -8   8   4        3.52        4.10      4.30 o
  -7   8   4       16.72       18.51      3.78 o
  -6   8   4       56.67       52.60      4.56 o
  -5   8   4       19.45       18.76      2.71 o
  -4   8   4       16.28       18.53      2.13 o
  -3   8   4       23.11       22.80      1.86 o
  -2   8   4        0.00        0.07      1.29 o
  -1   8   4      312.79      294.95      6.56 o
   0   8   4        1.71        1.86      1.53 o
   1   8   4      352.06      342.34     11.62 o
   2   8   4        1.05       -1.64      1.95 o
   3   8   4        0.60        1.70      2.27 o
   4   8   4       19.88       20.96      2.59 o
   5   8   4        1.94        1.04      1.96 o
   6   8   4        0.12        1.44      2.02 o
   7   8   4      108.08       93.24      8.57 o
   8   8   4        0.50        2.21      2.98 o
   9   8   4        3.79        2.01      3.04 o
  10   8   4        8.70        8.31      7.01 o
  -8   9   4        0.01       -0.88      4.33 o
  -7   9   4        0.37       -3.11      4.24 o
  -6   9   4       54.81       49.66      6.52 o
  -5   9   4       42.48       47.56      4.58 o
  -4   9   4       35.23       37.33      3.54 o
  -3   9   4       11.31       10.39      1.92 o
  -2   9   4       21.13       19.20      2.79 o
  -1   9   4      604.63      626.14     11.21 o
   0   9   4      316.43      329.36     10.60 o
   1   9   4      192.10      175.21      9.12 o
   2   9   4       36.87       48.79      4.29 o
   3   9   4      140.62      144.69      8.42 o
   4   9   4       24.52       22.13      3.24 o
   5   9   4       48.16       48.56      3.62 o
   6   9   4       25.54       18.12      3.01 o
   7   9   4       53.40       51.31      4.54 o
   8   9   4        0.13       -3.48      4.00 o
   9   9   4       21.76       23.41      4.39 o
  10   9   4        1.18       -2.12      4.13 o
  -8  10   4        0.83       -4.33      5.03 o
  -7  10   4       12.22       11.85      6.31 o
  -6  10   4       15.26       17.48      6.65 o
  -5  10   4       18.26       13.06      4.52 o
  -4  10   4       84.39       90.73      6.08 o
  -3  10   4       93.38       94.39      4.87 o
  -2  10   4       20.23       21.51      2.87 o
  -1  10   4       29.65       43.59      3.65 o
   0  10   4        2.10        1.63      2.16 o
   1  10   4       77.41       78.32      4.58 o
   2  10   4       42.56       60.41      6.64 o
   3  10   4       30.66       22.48      4.00 o
   4  10   4       76.88       65.48      4.43 o
   5  10   4        9.22       12.10      2.98 o
   6  10   4       87.90       87.35      7.60 o
   7  10   4        5.66        2.30      3.92 o
   8  10   4        0.53        7.13      5.51 o
   9  10   4        4.98       -4.10      4.81 o
  -7  11   4       23.24       27.20      8.91 o
  -6  11   4        4.94       -2.97      6.05 o
  -5  11   4        0.83       -3.19      4.57 o
  -4  11   4        0.00       -4.41      4.41 o
  -3  11   4        0.75        1.57      3.23 o
  -2  11   4       13.12       16.95      3.87 o
  -1  11   4       43.91       35.32      8.55 o
   0  11   4       19.98       29.89      7.27 o
   1  11   4       73.53       60.44      6.99 o
   2  11   4        0.39        1.02      4.00 o
   3  11   4        2.93        3.73      4.04 o
   4  11   4        0.42        2.79      4.13 o
   5  11   4        0.20        4.12      8.19 o
   6  11   4       20.51       28.55      5.73 o
   7  11   4       17.98       15.71      5.33 o
   8  11   4        1.29       13.32      6.31 o
   9  11   4       42.14       37.44      7.89 o
  -5  12   4        0.69        5.32      7.24 o
  -4  12   4       14.09       15.32      5.75 o
  -3  12   4        0.77        3.52      5.03 o
  -2  12   4        0.80       -4.17      4.17 o
  -1  12   4        1.11       -2.60      4.35 o
   0  12   4        5.86       11.62      5.22 o
   1  12   4        0.09        0.03      3.94 o
   2  12   4        5.20        1.51      4.70 o
   3  12   4       12.01       13.50      5.04 o
   4  12   4        2.44        1.42      4.45 o
   5  12   4        2.17        3.47      4.78 o
   6  12   4        1.40       10.24      6.98 o
   7  12   4        8.34        2.63      6.87 o
  -4  13   4        3.08        1.15      6.31 o
  -3  13   4        1.70       -2.44      4.82 o
  -2  13   4        5.70       -2.84      4.61 o
  -1  13   4        0.92       -0.72      4.28 o
   0  13   4        1.65        3.92     14.24 o
   1  13   4        6.97       -0.59      4.67 o
   2  13   4        9.89       11.22      5.90 o
   3  13   4       24.13       35.25      7.10 o
   4  13   4       50.95       51.24      8.09 o
   5  13   4        0.11        9.42     10.07 o
   6  13   4        0.01        0.74      5.38 o
   0  14   4        0.70       -4.99      4.99 o
   1  14   4        0.52       -1.39      7.59 o
   2  14   4        2.08        0.51      5.49 o
  -5 -12   5        0.04       -5.00      6.46 o
  -4 -12   5        1.34       -0.08      5.42 o
  -3 -12   5        0.00       -1.14      5.59 o
  -2 -12   5        0.68       -3.46      5.10 o
  -1 -12   5        2.93        0.70      5.33 o
   0 -12   5        0.35        1.70      7.35 o
   1 -12   5        6.77       -3.39      7.58 o
   2 -12   5        0.83       -4.52      6.73 o
   3 -12   5        0.60       -0.79      7.35 o
  -6 -11   5        0.49        4.54      5.20 o
  -5 -11   5       32.89       38.55      7.11 o
  -4 -11   5        0.04        1.75      7.59 o
  -3 -11   5        3.45        6.52      5.27 o
  -2 -11   5       14.46       26.32      6.27 o
  -1 -11   5        0.84        1.06      4.88 o
   0 -11   5       20.28       17.43      5.78 o
   1 -11   5       14.56       15.27     12.94 o
   2 -11   5        0.13       10.10      7.38 o
   3 -11   5        0.05        3.79      7.72 o
   4 -11   5        0.34       -6.11      6.11 o
   5 -11   5        0.48       -1.81      6.96 o
  -8 -10   5        3.42        9.13      9.81 o
  -7 -10   5       27.18       30.26      9.53 o
  -6 -10   5        0.69       -0.43      5.46 o
  -5 -10   5        1.95        2.32      4.70 o
  -4 -10   5       32.20       15.85      5.46 o
  -3 -10   5        7.91       -1.53      4.19 o
  -2 -10   5       20.84       22.11      5.62 o
  -1 -10   5       37.78       37.03      6.47 o
   0 -10   5        6.79        0.17      4.18 o
   1 -10   5        8.26        8.81      4.55 o
   2 -10   5       11.56        8.37      4.99 o
   3 -10   5        0.00       -6.14      6.14 o
   4 -10   5        5.00       10.07      7.07 o
   5 -10   5        0.11       -0.65      6.65 o
   6 -10   5        1.25        7.97      6.93 o
   7 -10   5        1.21       -5.46      5.46 o
  -9  -9   5       13.35       18.39      8.43 o
  -8  -9   5        3.73        5.09      6.65 o
  -7  -9   5       15.69        4.41      7.38 o
  -6  -9   5        5.09        6.01      4.66 o
  -5  -9   5       31.84       23.88      5.46 o
  -4  -9   5        3.34        4.47      3.98 o
  -3  -9   5      149.15      170.79     14.50 o
  -2  -9   5       16.14       15.08      3.33 o
  -1  -9   5       35.65       35.86      5.73 o
   0  -9   5       34.37       37.55      3.55 o
   1  -9   5       16.29       21.31      3.19 o
   2  -9   5       34.35       31.81      3.25 o
   3  -9   5       32.41       31.42      6.28 o
   4  -9   5        7.55        1.84      5.94 o
   5  -9   5       12.66       23.27      7.83 o
   6  -9   5        0.02       -1.39      5.49 o
   7  -9   5       45.06       57.83      8.82 o
   8  -9   5        0.27        2.18      5.43 o
 -10  -8   5        4.97        7.01      6.45 o
  -9  -8   5        8.55        2.90      3.80 o
  -8  -8   5        0.66       -0.90      5.49 o
  -7  -8   5       76.05       79.02     13.60 o
  -6  -8   5       11.86       14.68      4.44 o
  -5  -8   5       33.29       35.49      5.48 o
  -4  -8   5       80.81       78.19      5.31 o
  -3  -8   5       47.34       47.76      5.81 o
  -2  -8   5      167.28      150.90      4.94 o
  -1  -8   5      153.31      131.60      6.32 o
   0  -8   5        1.99        1.62      1.67 o
   1  -8   5       70.76       64.92      4.70 o
   2  -8   5        0.01       -0.82      1.65 o
   3  -8   5        1.07        0.85      1.72 o
   4  -8   5        0.04        1.22      1.95 o
   5  -8   5       41.42       34.53      5.03 o
   6  -8   5        1.55        2.52      3.53 o
   7  -8   5        0.18        0.93      3.12 o
   8  -8   5        2.35        0.75      3.51 o
 -10  -7   5        0.75        4.55      5.97 o
  -9  -7   5        1.49        4.12      3.62 o
  -8  -7   5       41.67       41.80      7.78 o
  -7  -7   5       44.21       55.32      5.05 o
  -6  -7   5       18.90       15.67      3.46 o
  -5  -7   5       22.21       28.11      3.71 o
  -4  -7   5       11.02        9.46      2.81 o
  -3  -7   5       33.99       31.49      3.54 o
  -2  -7   5       72.97       62.64      3.00 o
  -1  -7   5       54.72       58.24      3.51 o
   0  -7   5        0.27       -1.46      1.46 o
   1  -7   5       29.44       30.63      2.43 o
   2  -7   5        1.30       -0.84      1.42 o
   3  -7   5        1.07       -1.34      1.34 o
   4  -7   5       24.74       31.06      2.30 o
   5  -7   5        0.00       -1.80      2.15 o
   6  -7   5        7.34        8.97      2.81 o
   7  -7   5       18.06       21.19      3.00 o
   8  -7   5        9.49       11.10      3.42 o
   9  -7   5        2.86       -0.03      5.54 o
 -11  -6   5        3.75        9.11      5.68 o
 -10  -6   5        1.68        0.82      5.03 o
  -9  -6   5        2.54        4.50      2.52 o
  -8  -6   5        5.71       -0.27      3.80 o
  -7  -6   5       18.14       18.83      3.21 o
  -6  -6   5       29.00       31.25      3.42 o
  -5  -6   5        0.69        4.23      2.03 o
  -4  -6   5       50.91       51.30      3.91 o
  -3  -6   5       28.87       23.31      2.98 o
  -2  -6   5        3.57        2.00      1.26 o
  -1  -6   5      218.33      201.73      4.77 o
   0  -6   5      298.65      278.56      8.05 o
   1  -6   5      105.05      115.24      4.20 o
   2  -6   5       32.35       33.99      2.28 o
   3  -6   5      201.62      182.99      4.62 o
   4  -6   5       48.60       49.36      2.42 o
   5  -6   5        5.61        3.82      1.67 o
   6  -6   5       99.94      110.78      5.22 o
   7  -6   5        2.24        3.68      2.18 o
   8  -6   5       13.47       12.49      2.62 o
   9  -6   5        4.23        6.16      5.15 o
 -11  -5   5        0.74       -3.23      3.23 o
 -10  -5   5       14.48       14.99      3.70 o
  -9  -5   5        2.99        1.92      1.86 o
  -8  -5   5       47.81       48.26      4.59 o
  -7  -5   5        0.30        0.15      2.10 o
  -6  -5   5      194.88      193.53      6.11 o
  -5  -5   5        9.09        8.75      2.04 o
  -4  -5   5       15.42       16.43      2.18 o
  -3  -5   5       47.08       53.29      3.49 o
  -2  -5   5       21.94       25.28      1.45 o
  -1  -5   5       84.25      102.25      3.11 o
   0  -5   5       52.19       66.21      3.05 o
   1  -5   5      254.10      247.96      5.34 o
   2  -5   5        3.54        5.23      1.50 o
   3  -5   5        3.44        5.92      1.36 o
   4  -5   5       24.39       23.99      1.68 o
   5  -5   5      574.31      593.08      8.02 o
   6  -5   5        7.79        7.21      1.79 o
   7  -5   5       25.33       30.13      2.79 o
   8  -5   5       91.26       90.07      5.99 o
   9  -5   5        0.04        1.83      3.07 o
 -11  -4   5        3.64        3.07      3.09 o
 -10  -4   5        0.21       -0.69      2.54 o
  -9  -4   5        4.33        4.51      2.74 o
  -8  -4   5       30.50       32.11      3.74 o
  -7  -4   5        0.68       -0.84      1.47 o
  -6  -4   5        7.66        6.94      1.78 o
  -5  -4   5        0.33        1.82      1.65 o
  -4  -4   5        0.23       -0.34      1.33 o
  -3  -4   5       30.01       36.49      2.64 o
  -2  -4   5       17.64       19.37      1.75 o
  -1  -4   5       33.43       24.69      1.59 o
   0  -4   5      848.67      944.81     14.78 o
   1  -4   5      346.25      413.47      7.05 o
   2  -4   5      216.40      256.74      5.18 o
   3  -4   5        3.61        5.26      1.11 o
   4  -4   5      604.05      625.62      9.28 o
   5  -4   5      177.23      158.28      4.18 o
   6  -4   5       35.59       35.81      2.61 o
   7  -4   5       67.16       68.77      3.87 o
   8  -4   5       29.11       29.07      3.81 o
   9  -4   5        2.70        2.99      2.46 o
  10  -4   5        1.15       -0.37      4.16 o
 -12  -3   5        1.02       -1.64      3.73 o
 -11  -3   5        7.56       13.68      3.20 o
 -10  -3   5        0.40       -2.92      4.00 o
  -9  -3   5       17.24       16.01      3.78 o
  -8  -3   5       14.63       13.90      3.46 o
  -7  -3   5       26.96       28.20      2.47 o
  -6  -3   5       69.11       64.42      2.60 o
  -5  -3   5       23.42       29.09      1.68 o
  -4  -3   5      115.74      115.06      4.31 o
  -3  -3   5       39.46       44.71      3.60 o
  -2  -3   5      543.99      525.83     13.41 o
  -1  -3   5      105.50      113.99      2.85 o
   0  -3   5       79.48       93.46      3.19 o
   1  -3   5       19.15       29.49      1.78 o
   2  -3   5       43.89       47.88      2.15 o
   3  -3   5        1.13        0.96      0.88 o
   4  -3   5        6.72        7.56      1.02 o
   5  -3   5      123.11      119.93      3.34 o
   6  -3   5      370.32      388.89      6.64 o
   7  -3   5       78.81       73.97      2.52 o
   8  -3   5        7.74        5.87      2.78 o
   9  -3   5        4.75        2.47      2.25 o
  10  -3   5       55.90       42.96      4.43 o
 -12  -2   5        0.59        2.35      3.48 o
 -11  -2   5        5.83        0.93      3.59 o
 -10  -2   5       39.63       43.69      4.92 o
  -9  -2   5        3.44        3.69      2.28 o
  -8  -2   5      131.04      135.73      5.66 o
  -7  -2   5      206.89      202.93      5.26 o
  -6  -2   5        0.94        0.51      0.95 o
  -5  -2   5      134.77      146.01      4.99 o
  -4  -2   5      678.25      681.80     13.08 o
  -3  -2   5       34.80       30.36      1.74 o
  -2  -2   5      846.75      773.73     10.63 o
  -1  -2   5      196.07      190.94      3.64 o
   0  -2   5     1024.88      949.67     12.82 o
   1  -2   5       16.57       15.65      1.36 o
   2  -2   5      152.98      166.29      3.97 o
   3  -2   5        0.42        0.25      0.84 o
   4  -2   5     1533.01     1579.94     16.56 o
   5  -2   5      159.76      165.04      3.97 o
   6  -2   5        5.84        6.03      1.18 o
   7  -2   5       53.76       47.44      4.50 o
   8  -2   5        2.36        1.61      1.96 o
   9  -2   5       27.68       29.33      3.30 o
  10  -2   5       25.24       28.19      3.78 o
 -12  -1   5       49.15       61.37      5.77 o
 -10  -1   5       24.54       26.40      3.25 o
  -9  -1   5        0.12        2.40      2.26 o
  -8  -1   5      267.42      260.43     10.27 o
  -7  -1   5       12.79       16.27      2.39 o
  -6  -1   5      150.72      147.89      4.23 o
  -5  -1   5       48.91       43.07      2.34 o
  -4  -1   5       89.21      105.28      3.60 o
  -3  -1   5      458.78      468.87      7.82 o
  -2  -1   5       38.84       28.00      1.63 o
  -1  -1   5     2299.34     2324.55     28.50 o
   0  -1   5      110.66      119.44      2.77 o
   1  -1   5       29.99       27.72      1.82 o
   2  -1   5        3.55        6.60      0.96 o
   3  -1   5      808.31      839.25     11.14 o
   4  -1   5      148.32      145.12      2.99 o
   5  -1   5       12.50       10.25      1.27 o
   6  -1   5       11.92       12.99      1.12 o
   7  -1   5       61.44       68.37      4.62 o
   8  -1   5      152.92      131.54      5.59 o
   9  -1   5        0.00       -0.22      1.94 o
  10  -1   5      125.99      110.43      5.66 o
  11  -1   5        2.02       -5.85      6.28 o
 -11   0   5        3.46       -1.27      5.20 o
 -10   0   5       27.49       34.70      4.04 o
  -9   0   5        0.41        1.07      2.32 o
  -8   0   5        0.09       -0.59      1.89 o
  -7   0   5       22.88       21.94      2.10 o
  -6   0   5      285.71      299.11      6.37 o
  -5   0   5      254.88      264.14      9.45 o
  -4   0   5       43.10       53.12      2.50 o
  -3   0   5        4.61        4.08      0.88 o
  -2   0   5       29.12       32.95      1.67 o
  -1   0   5        5.78        4.82      1.04 o
   0   0   5     1384.27     1298.93     20.45 o
   1   0   5       95.41       98.85      2.28 o
   2   0   5     2088.18     2025.05     24.70 o
   3   0   5       19.78       18.94      0.98 o
   4   0   5      571.01      567.72      7.70 o
   5   0   5      171.47      167.45      3.07 o
   6   0   5      194.63      218.17      4.43 o
   7   0   5       13.78       12.90      4.56 o
   8   0   5      625.61      594.34     15.49 o
   9   0   5       17.21       17.22      2.31 o
  10   0   5      256.64      231.21      7.97 o
  11   0   5        4.83        1.78      7.04 o
 -10   1   5       60.29       66.15      5.15 o
  -9   1   5        6.85        5.40      2.49 o
  -8   1   5      226.40      228.07      9.02 o
  -7   1   5       40.45       38.58      4.65 o
  -6   1   5        0.54        1.51      1.35 o
  -5   1   5      277.69      315.05      7.22 o
  -4   1   5      179.49      195.38      4.40 o
  -3   1   5       72.42       58.16      2.00 o
  -2   1   5      521.42      506.08      7.48 o
  -1   1   5       67.27       66.89      2.14 o
   0   1   5      513.76      486.46     15.61 o
   1   1   5     1633.16     1584.92     15.89 o
   2   1   5      112.39      107.90      2.14 o
   3   1   5       12.73       11.33      0.78 o
   4   1   5      272.94      272.77      4.65 o
   5   1   5      107.34      114.96      2.34 o
   6   1   5       60.48       71.73      2.31 o
   7   1   5        0.55        0.40      1.85 o
   8   1   5       31.87       28.17      2.99 o
   9   1   5       73.74       75.15      3.69 o
  10   1   5       77.52       71.61      4.54 o
  11   1   5        5.33        6.48      6.33 o
 -10   2   5       28.04       28.42      3.93 o
  -9   2   5        1.94        2.63      2.38 o
  -8   2   5        2.29        0.11      2.15 o
  -7   2   5       18.02       15.35      1.91 o
  -6   2   5      143.64      155.74      4.77 o
  -5   2   5      217.09      216.69      6.32 o
  -4   2   5       68.91       71.18      2.61 o
  -3   2   5        0.40        0.07      0.73 o
  -2   2   5       17.77       19.96      1.15 o
  -1   2   5      209.69      202.46      3.33 o
   0   2   5        6.65        9.71      0.88 o
   1   2   5     1052.48     1036.76     11.73 o
   2   2   5      229.78      247.26      3.20 o
   3   2   5      226.11      215.19      2.98 o
   4   2   5       18.80       25.38      2.01 o
   5   2   5       17.00       16.29      1.02 o
   6   2   5        1.91        2.30      0.88 o
   7   2   5       93.87       92.92      3.23 o
   8   2   5      226.48      214.26      6.33 o
   9   2   5       84.72       86.10      4.09 o
  10   2   5       69.23       69.33      4.61 o
  11   2   5        2.62        9.61      5.99 o
 -10   3   5       38.08       36.06      4.50 o
  -9   3   5       28.04       36.96      4.19 o
  -8   3   5        0.56        0.93      2.32 o
  -7   3   5       55.74       57.76      3.23 o
  -6   3   5      166.90      160.29      5.03 o
  -5   3   5      168.82      175.06      8.32 o
  -4   3   5        5.17        5.55      1.46 o
  -3   3   5       36.07       34.39      2.47 o
  -2   3   5      100.14       99.39      2.68 o
  -1   3   5       11.84       15.24      1.13 o
   0   3   5     2323.87     2356.93     24.84 o
   1   3   5       31.85       32.20      1.59 o
   2   3   5      326.02      320.68      5.14 o
   3   3   5      107.95      113.90      2.49 o
   4   3   5      542.04      569.00      7.29 o
   5   3   5      124.85      119.26      2.90 o
   6   3   5       17.02       18.60      1.44 o
   7   3   5      199.34      202.30      4.15 o
   8   3   5      174.02      171.66      6.36 o
   9   3   5       26.84       25.85      2.79 o
  10   3   5        0.06       -0.97      2.30 o
  11   3   5        0.21        4.27      5.57 o
  12   3   5        3.26        8.26      7.72 o
 -10   4   5       14.25       16.77      4.02 o
  -9   4   5       30.41       31.81      4.24 o
  -8   4   5       10.24       10.01      3.11 o
  -7   4   5        4.99        2.51      1.99 o
  -6   4   5        7.66        6.53      2.41 o
  -5   4   5      129.78      132.67      3.75 o
  -4   4   5       26.07       30.47      1.27 o
  -3   4   5       46.21       43.61      2.26 o
  -2   4   5       19.25       13.51      1.36 o
  -1   4   5      390.88      462.92      6.81 o
   0   4   5       76.07       89.23      2.68 o
   1   4   5      632.83      695.99     10.40 o
   2   4   5        1.72        2.59      1.04 o
   3   4   5     2159.30     2217.00     23.56 o
   4   4   5      122.69      136.90      3.60 o
   5   4   5       56.75       59.14      2.22 o
   6   4   5      306.15      307.51      5.38 o
   7   4   5      458.40      462.01      7.07 o
   8   4   5      691.92      704.75     12.34 o
   9   4   5      113.06      112.39      4.95 o
  10   4   5        1.35        3.04      2.76 o
  11   4   5        1.69        7.18      5.94 o
  12   4   5        7.60       -0.23      6.93 o
 -10   5   5        9.64        8.34      4.58 o
  -9   5   5       39.67       37.81      5.23 o
  -8   5   5        6.74       -2.69      2.69 o
  -7   5   5       21.10       20.75      2.98 o
  -6   5   5      136.88      145.67      9.80 o
  -5   5   5       28.03       29.80      2.40 o
  -4   5   5       12.08       10.34      1.10 o
  -3   5   5       26.71       26.23      1.55 o
  -2   5   5      430.66      454.54      7.63 o
  -1   5   5       88.77       86.21      4.06 o
   0   5   5        0.22        1.87      1.29 o
   1   5   5      248.33      287.87      6.48 o
   2   5   5      267.83      311.30      5.51 o
   3   5   5     1844.20     1900.04     22.59 o
   4   5   5      642.76      646.19     10.27 o
   5   5   5      170.73      162.07      4.24 o
   6   5   5       71.31       69.21      3.28 o
   7   5   5      202.92      192.81      5.55 o
   8   5   5        4.57        3.50      1.36 o
   9   5   5       72.62       77.89      4.50 o
  10   5   5        6.35        9.11      3.36 o
  11   5   5       19.17       30.03      6.84 o
 -10   6   5        6.38        2.60      4.86 o
  -9   6   5        1.09        3.48      3.76 o
  -8   6   5        8.42        6.05      4.02 o
  -7   6   5       16.88       14.25      3.40 o
  -6   6   5       23.57       26.07      4.42 o
  -5   6   5       15.54       13.87      1.90 o
  -4   6   5        1.03        0.06      0.91 o
  -3   6   5       59.64       62.84      2.23 o
  -2   6   5      187.61      204.41      4.39 o
  -1   6   5       24.25       22.03      2.38 o
   0   6   5        3.56        6.94      1.53 o
   1   6   5      566.56      566.07     13.04 o
   2   6   5      207.90      224.58      5.76 o
   3   6   5      193.45      209.85      4.84 o
   4   6   5        0.16        0.69      1.32 o
   5   6   5        0.96        0.41      1.47 o
   6   6   5       90.39      107.63      3.82 o
   7   6   5      497.01      539.67      9.46 o
   8   6   5       14.87       19.35      2.46 o
   9   6   5      171.99      183.30      6.47 o
  10   6   5       15.58        8.40      5.77 o
  -9   7   5        0.05        4.47      4.61 o
  -8   7   5       15.93       18.27      4.98 o
  -7   7   5        0.36       -2.12      2.42 o
  -6   7   5        6.01        4.52      2.11 o
  -5   7   5       98.74      100.14      4.46 o
  -4   7   5        8.52       12.37      1.42 o
  -3   7   5       72.33       74.11      3.29 o
  -2   7   5      146.14      159.42      3.69 o
  -1   7   5      122.27      113.05      3.85 o
   0   7   5       94.09      107.45      4.16 o
   1   7   5        1.03        1.40      1.21 o
   2   7   5       50.05       50.21      3.00 o
   3   7   5       30.43       25.51      2.46 o
   4   7   5        8.06        9.05      2.04 o
   5   7   5       56.95       65.14      3.18 o
   6   7   5        7.67        7.98      1.90 o
   7   7   5        5.40        9.78      2.42 o
   8   7   5       25.99       28.47      3.40 o
   9   7   5        0.88       -1.60      2.52 o
  10   7   5        1.38        0.99      5.46 o
  -7   8   5       47.85       57.39      5.13 o
  -6   8   5       58.18       68.16      4.24 o
  -5   8   5        0.14        0.57      1.98 o
  -4   8   5        4.66        5.05      1.72 o
  -3   8   5       13.11       14.75      1.70 o
  -2   8   5       25.52       26.60      2.07 o
  -1   8   5      224.50      231.65      5.73 o
   0   8   5        9.03       14.99      2.33 o
   1   8   5        6.70        4.25      1.92 o
   2   8   5       10.44        9.04      2.08 o
   3   8   5       25.52       20.09      2.50 o
   4   8   5       23.13       20.33      2.56 o
   5   8   5       67.17       76.18      4.04 o
   6   8   5        0.36       -0.41      2.05 o
   7   8   5      110.33      117.05      7.62 o
   8   8   5        1.70        1.09      3.02 o
   9   8   5       29.46       37.48      5.39 o
  10   8   5        7.31        2.06      6.79 o
  -8   9   5        0.35        0.57      4.55 o
  -7   9   5        0.93        0.71      5.03 o
  -6   9   5       52.66       56.22      6.14 o
  -5   9   5        5.99        0.38      2.90 o
  -4   9   5        2.26        2.49      2.46 o
  -3   9   5      164.96      170.58      4.66 o
  -2   9   5       39.20       41.62      2.60 o
  -1   9   5        5.94        2.59      1.99 o
   0   9   5        1.52        0.08      1.84 o
   1   9   5      449.50      441.39     12.41 o
   2   9   5        5.03        4.94      3.29 o
   3   9   5      143.62      145.20      6.72 o
   4   9   5       10.33       10.69      2.71 o
   5   9   5       73.13       50.04      3.79 o
   6   9   5       20.12       21.42      3.24 o
   7   9   5        6.09        8.89      3.04 o
   8   9   5        0.39        0.67      4.31 o
   9   9   5        0.52        1.32      3.25 o
  10   9   5        0.96       -4.21      4.21 o
  -8  10   5        2.68        4.10      5.66 o
  -7  10   5       15.41       16.03      6.48 o
  -6  10   5        6.30        9.39      6.28 o
  -5  10   5       35.46       25.41      5.03 o
  -4  10   5       44.92       46.92      4.98 o
  -3  10   5        4.95        5.73      2.47 o
  -2  10   5       16.78       16.51      3.21 o
  -1  10   5        0.06       -1.94      2.06 o
   0  10   5        1.98        4.62      2.81 o
   1  10   5        4.97        6.88      2.55 o
   2  10   5      191.12      190.11     10.82 o
   3  10   5       37.60       37.02      4.38 o
   4  10   5       21.33       18.23      3.00 o
   5  10   5       75.34       93.40      6.75 o
   6  10   5       32.83       25.57      5.46 o
   7  10   5        9.30       11.94     10.55 o
   8  10   5        2.75       -2.32      5.26 o
   9  10   5        5.22        1.75      5.03 o
  -7  11   5        0.02        3.70      6.50 o
  -6  11   5        0.03       -0.82      6.62 o
  -5  11   5        4.67        1.18      5.95 o
  -4  11   5       33.56       34.01      6.30 o
  -3  11   5       18.93       20.95      4.24 o
  -2  11   5       13.76       11.93      3.50 o
  -1  11   5        2.28        3.07      3.86 o
   0  11   5        9.97        1.00      3.92 o
   1  11   5        2.30        4.95      4.68 o
   2  11   5       31.09       33.63      5.94 o
   3  11   5        0.12        1.65      3.88 o
   4  11   5        1.34        1.46      4.17 o
   5  11   5       23.28       14.95      6.39 o
   6  11   5       11.48       13.02      5.02 o
   7  11   5       18.56       26.57      5.70 o
   8  11   5       13.74       19.99      7.49 o
   9  11   5        0.00        7.21      6.02 o
  -5  12   5        0.57       -0.79      7.27 o
  -4  12   5        0.02       -5.29      5.29 o
  -3  12   5        8.70        5.54      5.24 o
  -2  12   5       15.97       17.43     12.34 o
  -1  12   5        0.83       -3.39      3.39 o
   0  12   5        1.87        1.92      9.13 o
   1  12   5        1.22        3.04      6.60 o
   2  12   5        5.82        7.13      4.60 o
   3  12   5        1.61        6.04      5.22 o
   4  12   5        0.58       -4.17      4.17 o
   5  12   5       35.85       41.22      7.10 o
   6  12   5        5.75       17.66      5.83 o
   7  12   5        9.67       11.88      7.41 o
  -4  13   5        2.57       -6.22      6.22 o
  -3  13   5        3.17        5.16      5.24 o
  -2  13   5        1.99       -1.21      4.66 o
  -1  13   5        8.39        4.20      6.55 o
   0  13   5        5.98        2.31      4.96 o
   1  13   5        0.09       -1.69      4.11 o
   2  13   5       35.13       49.75      7.95 o
   3  13   5       17.30       26.24      6.59 o
   4  13   5        1.66        5.47      5.39 o
   5  13   5       24.78       37.99      7.66 o
   6  13   5       15.34       20.85      6.95 o
   0  14   5        7.12        1.60      5.05 o
   1  14   5        5.21       -4.81      4.81 o
   2  14   5        0.12       -4.21      4.67 o
  -4 -12   6        0.02        8.91      6.55 o
  -3 -12   6       12.02       18.31      8.92 o
  -2 -12   6        1.47       -1.86      5.60 o
  -1 -12   6       24.00       37.01      7.65 o
   0 -12   6       14.32       31.93     10.38 o
   1 -12   6        3.57        4.02      7.21 o
   2 -12   6        0.10       -6.53      6.53 o
   3 -12   6        4.00        9.47      9.39 o
  -6 -11   6        0.37       -3.06      5.63 o
  -5 -11   6        0.00       -0.73      5.27 o
  -4 -11   6        1.63        0.44      4.84 o
  -3 -11   6        3.03       -1.81      5.18 o
  -2 -11   6       16.61       20.87      6.20 o
  -1 -11   6        7.02        3.87      4.76 o
   0 -11   6        0.33        5.21      5.05 o
   1 -11   6       13.14       11.48      6.98 o
   2 -11   6        0.00        0.82      6.98 o
   3 -11   6        0.05       -1.06      4.84 o
   4 -11   6        0.00       -0.68      5.02 o
   5 -11   6        0.00       10.66      8.34 o
  -7 -10   6       15.97        5.60      8.14 o
  -6 -10   6        4.45       -1.63      5.23 o
  -5 -10   6       34.22       40.46      6.96 o
  -4 -10   6        1.58       -0.52      4.42 o
  -3 -10   6        8.13        8.53      4.99 o
  -2 -10   6        0.48       -3.85      3.85 o
  -1 -10   6       16.03        8.06      4.90 o
   0 -10   6        0.27        4.01      4.40 o
   1 -10   6        2.33       -2.03      3.12 o
   2 -10   6        7.31       -0.14      6.67 o
   3 -10   6        1.18       -4.04      4.04 o
   4 -10   6        1.98       -1.39      4.72 o
   5 -10   6        0.32       -1.28      6.39 o
   6 -10   6        0.20       -0.48      6.42 o
   7 -10   6        0.93        2.88      6.53 o
  -8  -9   6        0.39        4.64      7.18 o
  -7  -9   6        6.93        2.63      6.79 o
  -6  -9   6       12.07        5.61      6.01 o
  -5  -9   6       17.01       13.97      5.31 o
  -4  -9   6        1.95       12.98      6.94 o
  -3  -9   6        0.43        1.26      4.12 o
  -2  -9   6        6.61       11.13      4.67 o
  -1  -9   6       92.35       80.42      6.62 o
   0  -9   6       61.30       68.57      5.58 o
   1  -9   6       46.75       30.91      4.98 o
   2  -9   6       12.48       14.94      3.29 o
   3  -9   6       13.47       -0.90      3.25 o
   4  -9   6       14.06       23.44      8.03 o
   5  -9   6       13.60        6.80      4.69 o
   6  -9   6        1.39        0.01      4.35 o
   7  -9   6        8.88       13.57      6.82 o
   8  -9   6        5.41        5.12      6.33 o
  -9  -8   6       44.58       37.47      8.65 o
  -8  -8   6        6.54       13.83      6.90 o
  -7  -8   6        0.21       -2.42      6.40 o
  -6  -8   6        0.35       -3.74      3.74 o
  -5  -8   6       30.13       31.58      5.62 o
  -4  -8   6      128.90      138.19      9.13 o
  -3  -8   6      377.55      355.38     14.08 o
  -2  -8   6        0.70        3.08      1.70 o
  -1  -8   6      153.98      126.02      4.91 o
   0  -8   6        1.16        0.42      2.57 o
   1  -8   6        0.16        0.05      1.56 o
   2  -8   6       21.49       23.72      3.13 o
   3  -8   6       43.23       35.93      2.85 o
   4  -8   6        0.00        0.07      2.61 o
   5  -8   6        5.11        0.19      3.10 o
   6  -8   6        2.84        5.92      3.10 o
   7  -8   6       34.63       40.44      7.81 o
   8  -8   6        6.39       -4.10      4.98 o
 -10  -7   6        8.20        6.96      5.97 o
  -9  -7   6       54.93       80.37      9.87 o
  -8  -7   6        4.18        4.07      5.46 o
  -7  -7   6       28.31       26.19      5.25 o
  -6  -7   6       64.46       66.66      5.02 o
  -5  -7   6      111.47      119.40      7.58 o
  -4  -7   6       63.47       80.56      5.23 o
  -3  -7   6       48.12       51.06      7.24 o
  -2  -7   6        3.92        5.11      1.54 o
  -1  -7   6       33.73       25.11      2.22 o
   0  -7   6       74.23       92.06      3.72 o
   1  -7   6       15.53       14.20      1.80 o
   2  -7   6        2.05        0.82      1.43 o
   3  -7   6        2.31        2.99      1.56 o
   4  -7   6        4.39        4.60      1.79 o
   5  -7   6       15.53       13.32      3.00 o
   6  -7   6        1.31       -1.80      2.25 o
   7  -7   6       17.52       17.78      3.47 o
   8  -7   6        6.82        6.61      3.45 o
   9  -7   6        0.89        4.64      5.57 o
 -10  -6   6        0.89        5.43      5.43 o
  -9  -6   6        8.43        8.88      5.60 o
  -8  -6   6        3.35       -2.80      3.15 o
  -7  -6   6       21.66       24.53      4.93 o
  -6  -6   6       23.75       32.92      3.71 o
  -5  -6   6        0.33        0.18      2.17 o
  -4  -6   6        3.84        3.92      2.45 o
  -3  -6   6       58.15       53.98      3.96 o
  -2  -6   6        0.14       -0.97      0.97 o
  -1  -6   6        0.29       -1.24      1.24 o
   0  -6   6        5.10        2.10      1.45 o
   1  -6   6        6.33        7.31      1.65 o
   2  -6   6       40.48       38.77      2.28 o
   3  -6   6        9.37       10.57      1.63 o
   4  -6   6       26.19       29.07      2.25 o
   5  -6   6       29.64       23.79      2.40 o
   6  -6   6       11.04       15.04      2.54 o
   7  -6   6       34.57       34.91      3.27 o
   8  -6   6        3.53        2.69      2.37 o
   9  -6   6        0.61       -3.51      5.01 o
 -11  -5   6        0.39        1.84      5.32 o
 -10  -5   6        0.10       -2.15      3.59 o
  -9  -5   6        1.78        1.82      2.10 o
  -8  -5   6       55.52       63.93      6.26 o
  -7  -5   6       43.84       54.96      5.32 o
  -6  -5   6       42.28       38.17      3.48 o
  -5  -5   6        0.00        0.78      1.73 o
  -4  -5   6        0.57        0.02      1.92 o
  -3  -5   6        6.69        3.23      1.94 o
  -2  -5   6      117.48      106.87      4.00 o
  -1  -5   6      243.89      235.68      5.03 o
   0  -5   6       68.54       75.38      4.64 o
   1  -5   6       12.59       13.23      1.72 o
   2  -5   6      242.49      227.36      5.37 o
   3  -5   6        0.20       -0.22      1.13 o
   4  -5   6        5.03        5.84      1.26 o
   5  -5   6        2.73        1.78      1.19 o
   6  -5   6       57.97       57.06      2.94 o
   7  -5   6      101.53       96.78      4.38 o
   8  -5   6        0.59       -2.61      2.61 o
   9  -5   6        7.69       11.06      4.86 o
 -11  -4   6        2.33        1.39      4.47 o
 -10  -4   6       15.62       19.06      3.78 o
  -9  -4   6       12.70       11.46      3.24 o
  -8  -4   6        1.22        0.83      2.61 o
  -7  -4   6      106.33      118.15      6.27 o
  -6  -4   6       70.44       70.84      3.97 o
  -5  -4   6       13.90       18.39      2.86 o
  -4  -4   6        4.44        3.28      2.43 o
  -3  -4   6        3.84        3.34      1.43 o
  -2  -4   6       32.50       41.30      3.55 o
  -1  -4   6        0.21        0.77      1.00 o
   0  -4   6      757.05      750.44     12.53 o
   1  -4   6      189.80      170.13      4.21 o
   2  -4   6      377.04      378.37      6.84 o
   3  -4   6      153.51      147.56      3.45 o
   4  -4   6        4.26        7.80      1.22 o
   5  -4   6       53.99       58.83      2.18 o
   6  -4   6       42.58       38.82      2.44 o
   7  -4   6        0.20        0.60      1.38 o
   8  -4   6        2.19        1.60      1.51 o
   9  -4   6        0.06       -1.31      2.60 o
 -11  -3   6        3.63        2.29      4.35 o
 -10  -3   6       26.45       29.08      3.76 o
  -9  -3   6        9.14       10.29      3.99 o
  -8  -3   6      151.15      172.64      6.37 o
  -7  -3   6        3.83        1.19      1.41 o
  -6  -3   6       58.29       54.04      3.22 o
  -5  -3   6       53.30       68.85      3.61 o
  -4  -3   6       46.61       51.50      4.03 o
  -3  -3   6        8.65        3.69      1.26 o
  -2  -3   6      106.31       92.76      7.85 o
  -1  -3   6       21.91       22.39      1.55 o
   0  -3   6       16.55       16.66      2.74 o
   1  -3   6      677.86      660.21     10.95 o
   2  -3   6      310.98      286.45      5.47 o
   3  -3   6       11.48        9.67      1.33 o
   4  -3   6      139.43      139.51      3.28 o
   5  -3   6       66.01       65.90      2.68 o
   6  -3   6       13.99       10.14      1.59 o
   7  -3   6      156.30      159.42      4.07 o
   8  -3   6        0.01       -0.64      2.02 o
   9  -3   6        1.15       -1.34      2.18 o
  10  -3   6        7.03       -1.07      3.28 o
 -12  -2   6        4.45        7.24      4.19 o
 -10  -2   6       29.23       29.41      4.78 o
  -9  -2   6      102.12      112.13      5.67 o
  -8  -2   6        4.66        8.29      3.17 o
  -7  -2   6       56.11       62.69      3.20 o
  -6  -2   6      344.39      344.81      8.88 o
  -5  -2   6        0.02       -0.33      1.35 o
  -4  -2   6       25.35       24.36      2.36 o
  -3  -2   6       14.80       14.75      1.16 o
  -2  -2   6     1214.73     1230.22     16.43 o
  -1  -2   6       75.33       91.25      2.71 o
   0  -2   6     1694.99     1656.66     25.52 o
   1  -2   6      432.85      457.02      7.19 o
   2  -2   6     1271.32     1280.90     18.77 o
   3  -2   6      125.59      128.57      3.22 o
   4  -2   6      387.80      407.14      5.80 o
   5  -2   6        3.96        5.36      1.38 o
   6  -2   6       12.44       16.15      1.67 o
   7  -2   6       15.18       21.52      1.52 o
   8  -2   6        1.87        4.99      2.11 o
   9  -2   6        0.88        1.09      2.42 o
  10  -2   6       34.78       33.05      4.20 o
 -10  -1   6       17.59       16.57      3.87 o
  -9  -1   6        2.51        0.90      2.57 o
  -8  -1   6       40.59       37.67      4.27 o
  -7  -1   6       25.55       24.98      1.99 o
  -6  -1   6       12.61       16.28      2.39 o
  -5  -1   6      145.45      154.14      4.79 o
  -4  -1   6      491.70      473.52      8.06 o
  -3  -1   6      708.68      672.08     10.86 o
  -2  -1   6      545.73      613.83      8.86 o
  -1  -1   6       11.37        8.17      1.11 o
   0  -1   6      242.91      230.24      5.30 o
   1  -1   6      733.58      742.02      9.58 o
   2  -1   6        1.08        1.86      0.97 o
   3  -1   6       62.66       58.88      2.49 o
   4  -1   6        8.95        9.82      0.87 o
   5  -1   6        1.58       -0.42      0.91 o
   6  -1   6       17.50       20.39      1.60 o
   7  -1   6        0.09        0.22      1.59 o
   8  -1   6       34.51       32.03      4.72 o
   9  -1   6       15.79       10.79      3.48 o
  10  -1   6       31.95       33.05      3.96 o
 -10   0   6       12.87       14.87      3.56 o
  -9   0   6       11.52       13.94      3.20 o
  -8   0   6        7.49        4.33      2.57 o
  -7   0   6       11.48       13.22      2.09 o
  -6   0   6      306.58      316.46      7.15 o
  -5   0   6      148.01      133.00      4.27 o
  -4   0   6      108.51      101.79      2.91 o
  -3   0   6       85.27       80.98      2.63 o
  -2   0   6      359.01      393.69      7.10 o
  -1   0   6        4.56        5.51      0.99 o
   0   0   6     4184.24     3982.28    102.67 o
   1   0   6       69.17       71.71      2.12 o
   2   0   6       91.77       74.40      2.52 o
   3   0   6       54.58       47.86      1.70 o
   4   0   6      254.30      275.38      4.07 o
   5   0   6        9.18       10.68      1.19 o
   6   0   6      253.55      277.08      5.53 o
   7   0   6        0.15       -0.51      3.41 o
   8   0   6        1.13        0.89      1.97 o
   9   0   6        3.87        1.13      2.11 o
  10   0   6       58.44       62.15      4.62 o
  11   0   6        2.20        5.40      7.01 o
 -10   1   6        0.60        1.16      2.66 o
  -9   1   6        0.87       -1.13      2.49 o
  -8   1   6        0.17        2.97      2.35 o
  -7   1   6      290.42      290.25      7.46 o
  -6   1   6        8.54        6.70      1.35 o
  -5   1   6       68.48       82.14      3.03 o
  -4   1   6      144.71      145.05      4.45 o
  -3   1   6      547.68      593.87      9.63 o
  -2   1   6       65.51       58.33      2.33 o
  -1   1   6     2327.73     2230.88     28.04 o
   0   1   6     1574.71     1489.31     20.24 o
   1   1   6     1048.74     1084.01     13.27 o
   2   1   6      183.46      176.78      2.76 o
   3   1   6       21.70       17.69      1.19 o
   4   1   6      258.70      261.34      4.90 o
   5   1   6      126.70      127.54      2.96 o
   6   1   6       30.57       30.58      1.59 o
   7   1   6       14.73       12.92      2.13 o
   8   1   6      124.52      122.06      7.72 o
   9   1   6      132.55      114.06      4.74 o
  10   1   6       79.04       79.18      5.10 o
  11   1   6        1.75       -3.00      6.28 o
 -10   2   6       90.01       77.10      6.08 o
  -9   2   6       15.04       11.99      3.20 o
  -8   2   6        2.46        6.11      2.60 o
  -7   2   6       54.40       54.55      3.26 o
  -6   2   6        2.45        1.10      1.49 o
  -5   2   6      740.00      739.56     12.20 o
  -4   2   6       17.05       21.26      1.36 o
  -3   2   6        9.86       14.37      1.24 o
  -2   2   6     1746.25     1771.74     22.33 o
  -1   2   6        0.94       -0.74      0.74 o
   0   2   6      620.45      700.99      8.46 o
   1   2   6      110.22      113.86      2.56 o
   2   2   6      979.43     1061.30     12.23 o
   3   2   6      768.96      786.96      8.59 o
   4   2   6     1259.31     1356.68     13.89 o
   5   2   6      201.16      228.09      3.89 o
   6   2   6       16.95       12.07      1.55 o
   7   2   6       19.77       17.29      1.32 o
   8   2   6        7.27        9.92      2.52 o
   9   2   6        0.12       -1.26      1.78 o
  10   2   6       15.66       15.52      3.05 o
  11   2   6        2.67        6.76      6.65 o
 -10   3   6        0.75        1.19      2.91 o
  -9   3   6       29.61       19.31      3.68 o
  -8   3   6        1.04        0.25      2.40 o
  -7   3   6        8.03        8.30      2.20 o
  -6   3   6       96.67      101.65      4.22 o
  -5   3   6       35.52       30.16      2.79 o
  -4   3   6        1.35        1.21      0.62 o
  -3   3   6        1.12        0.58      0.85 o
  -2   3   6     1180.13     1179.60     14.43 o
  -1   3   6       31.31       36.93      2.26 o
   0   3   6        0.56       -0.52      0.79 o
   1   3   6      103.02      110.87      2.36 o
   2   3   6      560.22      565.85      9.44 o
   3   3   6      237.11      236.07      4.28 o
   4   3   6       23.10       22.13      1.29 o
   5   3   6       33.47       37.91      1.90 o
   6   3   6      217.92      215.34      3.93 o
   7   3   6        2.08        2.94      1.02 o
   8   3   6        2.83        2.25      1.96 o
   9   3   6       94.71       95.01      7.22 o
  10   3   6       13.38       16.53      4.24 o
  11   3   6        2.63        5.29      6.08 o
 -10   4   6        2.06       -0.34      3.76 o
  -9   4   6        3.82        1.47      2.86 o
  -8   4   6        8.04        8.26      3.22 o
  -7   4   6       69.45       58.93      4.09 o
  -6   4   6       34.66       37.72      3.62 o
  -5   4   6       78.78       75.50      6.54 o
  -4   4   6       39.74       41.12      1.58 o
  -3   4   6      358.48      382.96      6.04 o
  -2   4   6      280.22      234.50      4.71 o
  -1   4   6      446.47      503.17      7.71 o
   0   4   6      146.11      158.08      3.43 o
   1   4   6     1239.37     1326.33     30.47 o
   2   4   6     3565.22     3726.56     41.87 o
   3   4   6      606.31      657.74      9.15 o
   4   4   6      168.15      188.14      3.86 o
   5   4   6       89.73      101.24      3.01 o
   6   4   6      109.25      110.78      3.98 o
   7   4   6       12.33       13.05      1.84 o
   8   4   6      224.74      225.15      5.14 o
   9   4   6        1.72        3.92      2.14 o
  10   4   6        0.65       -0.96      2.67 o
  11   4   6        1.42        2.57      5.26 o
  12   4   6       11.81       20.78      7.92 o
 -10   5   6        5.25       -1.78      4.21 o
  -9   5   6       17.24       18.21      4.52 o
  -8   5   6        6.07        6.84      3.70 o
  -7   5   6        5.82        8.10      2.58 o
  -6   5   6        1.01        1.68      2.16 o
  -5   5   6       55.00       54.31      3.04 o
  -4   5   6      104.71      107.13      2.77 o
  -3   5   6        1.00        0.52      1.08 o
  -2   5   6        0.55       -0.34      1.04 o
  -1   5   6      130.37      145.57      3.77 o
   0   5   6       19.55       28.49      1.80 o
   1   5   6     1411.83     1529.22     27.01 o
   2   5   6        0.11        1.67      1.29 o
   3   5   6       48.81       64.61      2.42 o
   4   5   6        6.96        6.27      1.47 o
   5   5   6        0.01       -0.49      1.30 o
   6   5   6       24.27       17.24      1.92 o
   7   5   6      871.10      834.02     11.68 o
   8   5   6       21.27       18.74      2.21 o
   9   5   6      138.44      133.67      5.59 o
  10   5   6       10.23       14.68      3.44 o
  11   5   6       26.29       30.03      7.35 o
 -10   6   6        4.18        3.39      5.20 o
  -9   6   6       16.45       17.45      4.86 o
  -8   6   6       13.69       11.34      4.38 o
  -7   6   6       13.79       20.90      4.64 o
  -6   6   6        1.82        0.56      1.78 o
  -5   6   6        8.49        5.53      2.02 o
  -4   6   6        0.01       -0.67      0.98 o
  -3   6   6        0.02       -1.23      1.23 o
  -2   6   6      209.92      200.72      4.79 o
  -1   6   6       12.39       10.76      1.55 o
   0   6   6      114.14      129.68      4.28 o
   1   6   6       75.12       62.97      4.76 o
   2   6   6        2.00        2.84      1.48 o
   3   6   6        2.88        3.16      1.37 o
   4   6   6        0.63        0.66      1.52 o
   5   6   6      863.13      874.59     13.61 o
   6   6   6      164.22      163.47      4.76 o
   7   6   6      122.15      139.95      6.60 o
   8   6   6       10.14       15.08      2.59 o
   9   6   6       28.66       30.49      5.50 o
  10   6   6       15.14       15.63      4.06 o
  11   6   6        7.34        0.45      5.49 o
  -8   7   6       18.69        8.94      4.61 o
  -7   7   6      133.98      146.48     11.91 o
  -6   7   6        1.46       -1.03      1.95 o
  -5   7   6       36.09       34.33      3.02 o
  -4   7   6        5.32        5.91      1.28 o
  -3   7   6        9.78       11.25      1.45 o
  -2   7   6       52.28       52.74      2.51 o
  -1   7   6       64.00       52.87      2.51 o
   0   7   6        8.35        7.32      1.83 o
   1   7   6        1.34        0.94      1.37 o
   2   7   6       33.10       41.71      3.07 o
   3   7   6       89.53       83.81      3.37 o
   4   7   6        5.37        5.03      2.69 o
   5   7   6      147.23      161.37      4.92 o
   6   7   6        0.03       -0.78      1.87 o
   7   7   6       16.33       20.61      2.82 o
   8   7   6       57.58       64.80      6.86 o
   9   7   6      135.99      140.04      6.79 o
  10   7   6        6.93        5.97      5.54 o
  -7   8   6        1.99       -3.48      4.58 o
  -6   8   6        1.15       -0.69      2.08 o
  -5   8   6        9.08        6.76      2.37 o
  -4   8   6        0.17       -0.22      1.98 o
  -3   8   6       46.79       47.81      2.42 o
  -2   8   6       16.40       17.27      1.89 o
  -1   8   6        9.31        8.60      1.78 o
   0   8   6      187.45      167.57      7.07 o
   1   8   6       17.42       17.23      2.47 o
   2   8   6        3.22        0.45      2.69 o
   3   8   6       19.85       14.89      2.46 o
   4   8   6        3.14        2.91      1.98 o
   5   8   6      135.96      156.20      5.81 o
   6   8   6        2.10       -2.00      2.00 o
   7   8   6       64.11       73.78      4.86 o
   8   8   6        0.40        2.01      3.34 o
   9   8   6       81.62       81.21      9.64 o
  10   8   6        0.01       -1.84      6.25 o
  -8   9   6        5.91        7.01      5.34 o
  -7   9   6        0.00        5.40      5.09 o
  -6   9   6        0.02       -3.85      4.44 o
  -5   9   6        0.00        0.02      2.75 o
  -4   9   6       14.89       20.38      4.02 o
  -3   9   6       46.39       50.59      2.84 o
  -2   9   6        2.87        4.32      1.66 o
  -1   9   6       94.45       94.48      4.04 o
   0   9   6       28.10       26.05      3.05 o
   1   9   6        0.93        0.65      2.04 o
   2   9   6       80.00       73.89      4.96 o
   3   9   6       21.34       17.08      2.85 o
   4   9   6       18.42       26.62      3.19 o
   5   9   6        0.02        0.73      2.35 o
   6   9   6        0.03        2.13      2.81 o
   7   9   6        6.32       -2.83      2.83 o
   8   9   6        7.15        2.92      3.75 o
   9   9   6        1.82        0.87      3.49 o
  10   9   6        6.31        5.51      4.72 o
  -8  10   6        0.73       -0.99      5.68 o
  -7  10   6        0.75        4.64      5.99 o
  -6  10   6       20.63       17.39      6.96 o
  -5  10   6        0.64       -4.54      4.54 o
  -4  10   6        7.85        3.28      3.38 o
  -3  10   6       15.43        9.09      2.55 o
  -2  10   6       12.78        8.85      2.29 o
  -1  10   6       12.37        7.85      2.68 o
   0  10   6        4.83        3.36      4.53 o
   1  10   6       48.73       55.43      5.09 o
   2  10   6       42.59       37.03      7.44 o
   3  10   6      132.44      126.99      6.81 o
   4  10   6       39.06       35.24      5.70 o
   5  10   6        0.62       -2.59      3.35 o
   6  10   6        1.03        0.32      3.84 o
   7  10   6       16.96        9.33      4.57 o
   8  10   6        5.37        5.54      4.95 o
   9  10   6       22.96       30.82      6.96 o
  -7  11   6       13.25       19.00      7.52 o
  -6  11   6        2.22       -1.84      6.14 o
  -5  11   6        5.51        7.83      4.86 o
  -4  11   6       46.59       52.89     10.39 o
  -3  11   6        9.93       12.06      4.05 o
  -2  11   6        0.06       -2.56      2.56 o
  -1  11   6        2.56        0.50      3.96 o
   0  11   6        6.11        2.63      3.83 o
   1  11   6        1.07       -1.80      3.67 o
   2  11   6       21.40       18.08     14.05 o
   3  11   6        9.38        3.05      3.93 o
   4  11   6       18.78       18.58     11.25 o
   5  11   6        1.17        0.51      4.23 o
   6  11   6       14.06       16.36      5.33 o
   7  11   6        0.00        2.97      6.05 o
   8  11   6        6.53        5.29      6.36 o
  -5  12   6        1.40       -4.07      6.48 o
  -4  12   6       13.03       14.30      5.61 o
  -3  12   6        1.81        4.48      5.19 o
  -2  12   6        4.85        0.97      4.16 o
  -1  12   6        4.38       -3.60      3.60 o
   0  12   6        0.62        2.85      4.41 o
   1  12   6        4.13       -1.20      9.84 o
   2  12   6        2.87       -3.30      3.92 o
   3  12   6        8.32       10.59      8.91 o
   4  12   6        0.47        1.65      4.29 o
   5  12   6       14.81        3.90      5.06 o
   6  12   6        8.24        8.52      5.16 o
   7  12   6       54.53       62.50     10.58 o
  -3  13   6        1.34        6.53      5.47 o
  -2  13   6        2.36       -2.54      4.62 o
  -1  13   6        4.53        1.59      5.32 o
   0  13   6       16.49       24.37      6.31 o
   1  13   6        5.22        8.79      5.21 o
   2  13   6        4.83       -2.64      4.71 o
   3  13   6        0.41       -3.98      3.98 o
   4  13   6       45.33       72.00      8.85 o
   5  13   6       68.67       68.23      9.10 o
   0  14   6        3.49       -0.03      7.07 o
   1  14   6        2.92        5.76      7.24 o
   2  14   6        1.40        0.00      6.70 o
  -2 -12   7       19.46       26.99      7.41 o
  -1 -12   7       28.06       30.48      7.93 o
   0 -12   7       10.34        4.81      8.26 o
   1 -12   7        0.25       -2.69      7.41 o
  -5 -11   7       12.98       22.43      6.73 o
  -4 -11   7        3.66       -4.99      4.99 o
  -3 -11   7        3.35        2.49      5.60 o
  -2 -11   7        0.17       -1.83      4.92 o
  -1 -11   7       27.85       34.13      7.09 o
   0 -11   7        1.75       -4.63      4.63 o
   1 -11   7        0.52       -4.86      4.86 o
   2 -11   7        0.30       -5.74      5.74 o
   3 -11   7        0.63       -0.74      8.12 o
   4 -11   7        0.60       -1.36      5.33 o
  -7 -10   7       22.31       13.55      9.78 o
  -6 -10   7        6.66       14.04      5.91 o
  -5 -10   7        2.50       12.05      5.54 o
  -4 -10   7        0.44        3.19      4.83 o
  -3 -10   7        2.86        4.32      4.50 o
  -2 -10   7        1.62       -2.60      5.32 o
  -1 -10   7        3.93       -0.07      4.69 o
   0 -10   7        2.36        2.55      4.52 o
   1 -10   7        0.16        2.47      4.85 o
   2 -10   7        8.80        1.18      4.05 o
   3 -10   7        1.97       10.72      5.27 o
   4 -10   7        6.89        5.91      5.09 o
   5 -10   7        0.80        4.31      5.15 o
   6 -10   7        2.30        7.44      7.92 o
  -8  -9   7        2.31       -0.17      8.40 o
  -7  -9   7        5.98        9.25      7.55 o
  -6  -9   7        6.50        8.12      5.77 o
  -5  -9   7       11.02       10.23      4.99 o
  -4  -9   7        7.96       13.19      5.14 o
  -3  -9   7       52.82       44.61      6.63 o
  -2  -9   7       21.14       31.37      6.10 o
  -1  -9   7       13.80       14.38      4.90 o
   0  -9   7       31.11       18.87      3.69 o
   1  -9   7        3.45       -2.82      2.82 o
   2  -9   7        6.35       -0.69      3.01 o
   3  -9   7        1.06        0.40      4.96 o
   4  -9   7       21.73       24.25      7.23 o
   5  -9   7       14.66       14.25      5.22 o
   6  -9   7        3.56        1.70      6.96 o
   7  -9   7        0.94       -5.85      5.85 o
  -9  -8   7       16.13        9.81      7.13 o
  -8  -8   7       14.81       13.55      7.86 o
  -7  -8   7       90.94      113.41     12.25 o
  -6  -8   7      114.38      114.77      8.84 o
  -5  -8   7       91.35       80.04     13.58 o
  -4  -8   7       10.95       -1.47      3.66 o
  -3  -8   7       13.37       21.77      5.15 o
  -2  -8   7       63.04       49.64      3.45 o
  -1  -8   7       47.16       41.54      3.15 o
   0  -8   7       19.88       17.64      2.41 o
   1  -8   7       17.72       15.47      2.15 o
   2  -8   7        0.01       -0.13      1.72 o
   3  -8   7        0.04       -1.61      1.61 o
   4  -8   7        1.87        3.84      2.93 o
   5  -8   7       18.85       19.06      5.00 o
   6  -8   7        0.05       -3.86      3.86 o
   7  -8   7        8.49       10.07      6.22 o
   8  -8   7       13.77       19.23      6.65 o
 -10  -7   7        1.82        3.22      6.19 o
  -9  -7   7       41.23       34.64      8.23 o
  -8  -7   7       28.49       28.84      7.89 o
  -7  -7   7       93.96      101.69     11.43 o
  -6  -7   7        0.25       -0.40      3.76 o
  -5  -7   7        5.24        3.61      3.99 o
  -4  -7   7        6.88        7.74      3.04 o
  -3  -7   7       79.77       81.95      5.64 o
  -2  -7   7      128.71      129.02      3.68 o
  -1  -7   7      178.05      179.65      4.91 o
   0  -7   7       31.06       36.37      2.69 o
   1  -7   7        0.11       -1.11      1.70 o
   2  -7   7        0.07       -1.40      1.52 o
   3  -7   7       15.16       11.99      1.99 o
   4  -7   7        0.31        0.18      2.30 o
   5  -7   7       18.50       11.06      3.23 o
   6  -7   7        0.23       -1.15      2.44 o
   7  -7   7        5.81        9.19      3.17 o
   8  -7   7        2.55       -1.64      3.90 o
   9  -7   7        0.73       -4.86      5.20 o
 -10  -6   7        1.92        5.17      5.85 o
  -9  -6   7        0.00       -1.33      5.20 o
  -8  -6   7        4.05       10.83      5.77 o
  -7  -6   7        3.56        4.91      2.86 o
  -6  -6   7        9.03        6.42      2.92 o
  -5  -6   7      353.71      366.82     19.74 o
  -4  -6   7       19.74       23.95      3.37 o
  -3  -6   7      139.94      153.49      6.40 o
  -2  -6   7      287.30      293.75      5.74 o
  -1  -6   7        0.57       -1.26      1.26 o
   0  -6   7        2.34        3.74      1.60 o
   1  -6   7       14.55       16.63      2.28 o
   2  -6   7      110.45      112.60      4.57 o
   3  -6   7       19.60       18.24      2.00 o
   4  -6   7       17.81       19.92      1.93 o
   5  -6   7       15.40       17.50      2.75 o
   6  -6   7        7.21        6.94      2.44 o
   7  -6   7       10.18       10.41      2.79 o
   8  -6   7        0.21       -1.58      2.58 o
   9  -6   7        1.60        2.04      6.16 o
 -11  -5   7        0.11       -1.95      4.78 o
 -10  -5   7        0.01       -1.47      5.17 o
  -9  -5   7       19.93       16.14      3.88 o
  -8  -5   7        5.56        7.76      3.54 o
  -7  -5   7        6.52        7.03      2.78 o
  -6  -5   7       48.82       42.65      3.93 o
  -5  -5   7        9.27       11.87      2.32 o
  -4  -5   7        2.45        2.68      2.20 o
  -3  -5   7       46.40       53.88      3.35 o
  -2  -5   7       36.21       30.96      2.57 o
  -1  -5   7       98.04       95.04      3.21 o
   0  -5   7       14.56       20.12      1.94 o
   1  -5   7      389.74      385.76      7.34 o
   2  -5   7      179.44      202.03      5.04 o
   3  -5   7        0.41        1.29      1.61 o
   4  -5   7        5.08        4.19      1.37 o
   5  -5   7      215.07      225.43      6.46 o
   6  -5   7        4.35        5.39      2.15 o
   7  -5   7       57.19       56.69      3.66 o
   8  -5   7        4.40        5.90      2.35 o
   9  -5   7       20.95       28.62      6.00 o
 -11  -4   7        2.80        3.76      5.29 o
 -10  -4   7        3.31       -1.15      3.53 o
  -9  -4   7       17.78       14.38      4.60 o
  -8  -4   7       29.07       24.97      5.12 o
  -7  -4   7       64.89       69.27      5.22 o
  -6  -4   7      162.13      187.16     10.48 o
  -5  -4   7       85.11       92.00      6.81 o
  -4  -4   7      373.74      367.81      9.68 o
  -3  -4   7        7.38        8.34      1.84 o
  -2  -4   7       50.87       60.96      4.58 o
  -1  -4   7       27.91       28.51      1.94 o
   0  -4   7      990.01      944.08     29.41 o
   1  -4   7      255.48      238.02      5.22 o
   2  -4   7        0.48       -0.97      1.56 o
   3  -4   7        6.24        7.90      1.72 o
   4  -4   7       19.25       17.92      1.54 o
   5  -4   7       41.17       36.38      1.78 o
   6  -4   7      435.98      462.54      9.37 o
   7  -4   7       24.73       23.76      3.29 o
   8  -4   7       27.00       29.02      2.66 o
   9  -4   7        4.00        1.96      2.93 o
 -11  -3   7       10.13        5.94      5.09 o
 -10  -3   7        1.34       -0.08      3.82 o
  -9  -3   7        0.05        1.33      3.70 o
  -8  -3   7       13.25       17.65      4.33 o
  -7  -3   7        1.63        2.95      2.01 o
  -6  -3   7      101.08       97.61      3.32 o
  -5  -3   7        0.00        0.10      1.02 o
  -4  -3   7        5.54        1.72      1.22 o
  -3  -3   7       16.96       15.26      1.26 o
  -2  -3   7      251.18      246.27      5.25 o
  -1  -3   7        4.89        3.34      1.18 o
   0  -3   7       29.00       30.52      3.60 o
   1  -3   7      597.68      574.82     10.07 o
   2  -3   7      128.36      143.98      3.88 o
   3  -3   7       75.48       61.94      2.53 o
   4  -3   7       29.45       23.77      1.54 o
   5  -3   7      178.90      195.77      3.32 o
   6  -3   7        3.29        4.52      1.38 o
   7  -3   7        1.83        0.96      1.09 o
   8  -3   7       10.98       11.69      1.80 o
   9  -3   7        0.27       -0.21      2.43 o
  10  -3   7        3.63        4.86      4.27 o
 -10  -2   7       87.65      106.90      8.15 o
  -9  -2   7        0.04        0.45      3.14 o
  -8  -2   7       12.32        7.78      3.65 o
  -7  -2   7       19.68       15.15      2.85 o
  -6  -2   7      376.68      389.27      9.30 o
  -5  -2   7      258.28      236.47      6.76 o
  -4  -2   7      119.66      136.84      3.92 o
  -3  -2   7        3.31        2.53      1.02 o
  -2  -2   7      196.41      220.24      4.46 o
  -1  -2   7      802.69      800.04     15.44 o
   0  -2   7      603.11      654.07     10.69 o
   1  -2   7      308.93      302.75      5.78 o
   2  -2   7      246.14      254.83      5.58 o
   3  -2   7       17.68       13.88      1.59 o
   4  -2   7      374.95      377.44      6.42 o
   5  -2   7        4.03        3.89      1.24 o
   6  -2   7       28.60       26.29      1.72 o
   7  -2   7        1.46        1.15      1.28 o
   8  -2   7        7.38        5.71      2.65 o
   9  -2   7        6.70       10.41      3.01 o
  10  -2   7       18.76       21.27      4.34 o
 -10  -1   7       35.31       32.10      4.92 o
  -9  -1   7        2.01        1.89      3.17 o
  -8  -1   7       65.44       68.41      6.00 o
  -7  -1   7       85.41       89.68      3.86 o
  -6  -1   7      961.81      946.87     25.95 o
  -5  -1   7       21.96       16.88      2.11 o
  -4  -1   7      237.48      208.97      4.74 o
  -3  -1   7      263.67      290.68      6.05 o
  -2  -1   7        1.26        0.34      0.98 o
  -1  -1   7      728.55      705.51     10.33 o
   0  -1   7     1830.91     1947.84     44.15 o
   1  -1   7      380.73      414.68      6.74 o
   2  -1   7       50.79       40.59      1.96 o
   3  -1   7        3.21        2.02      1.32 o
   4  -1   7       40.30       44.28      1.78 o
   5  -1   7      167.37      182.00      3.80 o
   6  -1   7       21.52       21.74      1.51 o
   7  -1   7        0.87        0.85      1.52 o
   8  -1   7       18.81       21.88      4.19 o
   9  -1   7       22.85       18.66      3.14 o
  10  -1   7        3.91        0.60      3.35 o
 -10   0   7       12.65       18.30      4.10 o
  -9   0   7        9.91        8.57      3.31 o
  -8   0   7        0.14        1.98      2.83 o
  -7   0   7       20.10       21.20      2.87 o
  -6   0   7      116.64      118.79      4.31 o
  -5   0   7      212.74      218.90      6.06 o
  -4   0   7       36.12       32.84      1.79 o
  -3   0   7       72.29       75.56      2.77 o
  -2   0   7     6744.27     7405.09     98.37 o
  -1   0   7      670.55      712.95     13.47 o
   0   0   7     4766.32     4932.58     64.23 o
   1   0   7      284.96      294.40      6.85 o
   2   0   7       22.24       30.19      2.44 o
   3   0   7      192.89      206.36      3.52 o
   4   0   7     1851.03     2056.34     21.88 o
   5   0   7       23.38       23.48      1.64 o
   6   0   7        0.25       -0.29      0.95 o
   7   0   7        7.95        5.60      1.19 o
   8   0   7      704.31      648.46     16.43 o
   9   0   7        0.00        1.91      2.38 o
  10   0   7        5.83        5.98      3.08 o
 -10   1   7       90.25      110.07      7.41 o
  -9   1   7       23.62       19.54      3.79 o
  -8   1   7        5.20        3.03      2.66 o
  -7   1   7        0.52       -0.03      1.77 o
  -6   1   7      574.34      560.59     11.92 o
  -5   1   7      112.21      104.62      3.62 o
  -4   1   7      376.20      384.56      6.98 o
  -3   1   7      570.10      636.03     10.53 o
  -2   1   7      723.96      733.74     11.91 o
  -1   1   7     2069.62     2109.35     29.86 o
   0   1   7       37.34       49.16      1.95 o
   1   1   7        8.02        5.35      1.16 o
   2   1   7      407.78      418.08      5.53 o
   3   1   7      264.27      267.83      4.09 o
   4   1   7       31.26       28.22      1.52 o
   5   1   7        0.30        0.41      1.13 o
   6   1   7       75.36       86.72      3.43 o
   7   1   7       32.57       28.99      1.61 o
   8   1   7        1.04        0.16      1.85 o
   9   1   7        0.10        2.12      1.96 o
  10   1   7        0.19        2.54      2.84 o
  11   1   7        0.64        0.85      6.65 o
 -10   2   7        7.86        8.29      3.70 o
  -9   2   7        2.51        5.01      3.22 o
  -8   2   7        1.84        5.83      2.97 o
  -7   2   7      132.47      118.89      5.49 o
  -6   2   7       10.61        9.66      2.05 o
  -5   2   7      135.03      132.39      4.13 o
  -4   2   7       54.45       47.52      1.97 o
  -3   2   7      228.03      231.27      4.61 o
  -2   2   7      858.76      892.24     12.43 o
  -1   2   7      807.17      866.80     12.05 o
   0   2   7      605.73      677.98      8.44 o
   1   2   7      203.22      206.34      4.43 o
   2   2   7      341.25      337.20      5.50 o
   3   2   7      675.96      700.62      8.78 o
   4   2   7      220.86      258.49      4.24 o
   5   2   7       50.61       59.47      2.30 o
   6   2   7        0.55        0.74      0.97 o
   7   2   7       60.50       62.83      2.20 o
   8   2   7       71.51       80.47      3.97 o
   9   2   7        1.41        3.84      2.09 o
  10   2   7        1.56        1.95      2.44 o
  11   2   7        2.31        3.51      6.82 o
 -10   3   7        0.10        2.77      3.48 o
  -9   3   7        8.87        3.08      3.05 o
  -8   3   7       88.12       70.42      5.80 o
  -7   3   7       15.81       24.46      5.05 o
  -6   3   7       93.95       97.66      4.38 o
  -5   3   7       19.53       20.37      2.35 o
  -4   3   7        0.27        0.33      0.90 o
  -3   3   7       14.52       17.53      1.46 o
  -2   3   7        2.00        3.11      1.02 o
  -1   3   7      179.43      176.34      4.24 o
   0   3   7      153.37      138.96      3.68 o
   1   3   7      887.52      890.77     11.64 o
   2   3   7      744.60      746.13     10.09 o
   3   3   7        2.07        3.92      0.92 o
   4   3   7      113.11      116.22      2.43 o
   5   3   7       10.12       14.38      1.29 o
   6   3   7        1.95        2.02      1.07 o
   7   3   7      267.01      265.80      4.64 o
   8   3   7        0.49        0.83      1.67 o
   9   3   7        6.56        6.87      3.03 o
  10   3   7        0.09        1.49      4.18 o
  11   3   7       17.27       15.69      7.66 o
 -10   4   7        0.36        8.46      4.50 o
  -9   4   7        7.56        8.34      3.62 o
  -8   4   7        3.73        9.67      3.53 o
  -7   4   7        0.06        0.58      2.12 o
  -6   4   7       24.42       26.16      2.77 o
  -5   4   7       75.05       96.01      5.00 o
  -4   4   7        7.19       12.13      1.40 o
  -3   4   7        1.68        0.98      0.99 o
  -2   4   7      133.90      114.91      3.11 o
  -1   4   7      132.81      132.72      3.29 o
   0   4   7       30.45       31.20      1.79 o
   1   4   7        0.69        0.49      0.95 o
   2   4   7      106.49      111.99      3.09 o
   3   4   7       72.22       83.47      2.70 o
   4   4   7      183.07      183.00      4.49 o
   5   4   7      282.99      293.18      5.51 o
   6   4   7      737.67      760.37      9.87 o
   7   4   7       43.01       45.69      2.10 o
   8   4   7      114.19      116.34      3.17 o
   9   4   7       18.03       17.21      2.82 o
  10   4   7        0.03       -2.70      2.70 o
  11   4   7        4.19        8.46      6.76 o
 -10   5   7        0.28       -0.48      4.72 o
  -9   5   7        0.07        3.28      3.59 o
  -8   5   7       45.04       27.23      4.84 o
  -7   5   7       50.63       57.93      4.62 o
  -6   5   7       42.62       35.02      3.22 o
  -5   5   7        2.76        5.10      2.01 o
  -4   5   7       25.42       22.53      1.54 o
  -3   5   7        9.96       10.26      1.87 o
  -2   5   7        0.46        2.78      1.21 o
  -1   5   7        0.02       -0.48      1.08 o
   0   5   7      490.50      560.74      8.97 o
   1   5   7      671.46      656.11     13.90 o
   2   5   7        0.05        0.48      1.16 o
   3   5   7      141.70      143.93      3.67 o
   4   5   7       35.80       28.16      1.85 o
   5   5   7      240.00      236.67      5.53 o
   6   5   7       32.93       35.26      2.45 o
   7   5   7        0.02        1.08      1.47 o
   8   5   7       80.80       89.11      3.48 o
   9   5   7        0.38        3.79      2.51 o
  10   5   7        6.65        6.18      5.08 o
  11   5   7        8.38       10.01      7.15 o
  -9   6   7        0.37       -3.68      3.68 o
  -8   6   7       15.64       19.85      5.15 o
  -7   6   7        0.00       -0.76      3.59 o
  -6   6   7        0.11       -0.58      2.34 o
  -5   6   7        0.90       -1.57      1.64 o
  -4   6   7       12.54       16.23      1.54 o
  -3   6   7       10.31        9.81      1.64 o
  -2   6   7        0.39        2.35      1.37 o
  -1   6   7      457.54      432.53      7.80 o
   0   6   7        6.18        7.42      1.45 o
   1   6   7        6.75        2.56      1.19 o
   2   6   7       14.26       15.49      2.10 o
   3   6   7     1398.00     1427.14     19.76 o
   4   6   7       15.94       17.12      1.85 o
   5   6   7       11.65       12.22      1.97 o
   6   6   7       21.14       16.76      2.17 o
   7   6   7        0.89        2.26      2.20 o
   8   6   7        6.09        4.06      2.77 o
   9   6   7        3.85       -0.26      2.42 o
  10   6   7        3.49        2.21      5.23 o
  11   6   7        2.65       -5.88      6.02 o
  -8   7   7        2.42       -0.54      4.07 o
  -7   7   7       55.34       68.75      7.52 o
  -6   7   7       32.03       36.74      3.30 o
  -5   7   7        3.95        2.52      2.08 o
  -4   7   7       12.81       13.64      1.86 o
  -3   7   7      107.82      104.38      3.36 o
  -2   7   7       56.09       53.03      3.02 o
  -1   7   7       29.02       29.44      2.28 o
   0   7   7      126.88      144.13      4.98 o
   1   7   7        2.88        1.88      1.54 o
   2   7   7        2.72        2.02      1.75 o
   3   7   7      176.03      201.45      7.33 o
   4   7   7        9.60        8.20      2.15 o
   5   7   7       28.95       22.03      3.48 o
   6   7   7       49.89       63.85      3.88 o
   7   7   7       44.49       44.36      3.88 o
   8   7   7       10.11       13.16      3.42 o
   9   7   7        5.50        2.10      2.79 o
  10   7   7        1.62        0.37      5.54 o
  -7   8   7        6.17        6.11      5.03 o
  -6   8   7       17.71       15.61      3.50 o
  -5   8   7       27.80       27.12      3.21 o
  -4   8   7        6.26        6.67      1.92 o
  -3   8   7        8.82        8.11      1.63 o
  -2   8   7       53.27       50.58      2.97 o
  -1   8   7       24.40       35.94      3.44 o
   0   8   7       89.33       80.84      4.07 o
   1   8   7       16.14       20.00      2.65 o
   2   8   7        1.83        2.11      2.29 o
   3   8   7       59.85       48.88      2.99 o
   4   8   7       21.28       17.51      2.66 o
   5   8   7        1.66        5.81      2.39 o
   6   8   7        0.15       -2.15      2.15 o
   7   8   7       42.46       36.44      3.96 o
   8   8   7       20.88       20.15      4.19 o
   9   8   7        1.56        3.24      3.38 o
  10   8   7        1.27        3.29      3.25 o
  -7   9   7        0.14        1.58      5.32 o
  -6   9   7       23.17       24.83      6.76 o
  -5   9   7        0.82        2.89      3.08 o
  -4   9   7       13.67       13.61      3.68 o
  -3   9   7        2.72        3.54      2.25 o
  -2   9   7       36.92       40.69      2.72 o
  -1   9   7      114.43      111.87      4.75 o
   0   9   7      114.27      112.99      5.09 o
   1   9   7       54.42       49.16      3.72 o
   2   9   7       12.13        9.84      2.34 o
   3   9   7        5.89        3.48      2.57 o
   4   9   7        3.81        1.95      2.54 o
   5   9   7        8.30        4.27      2.85 o
   6   9   7        4.42        4.99      2.84 o
   7   9   7        1.73        0.26      2.77 o
   8   9   7        0.20        0.27      3.37 o
   9   9   7       47.45       38.63      7.21 o
  10   9   7        0.47        0.03      4.38 o
  -7  10   7        2.19       14.20      7.04 o
  -6  10   7        0.36       -1.30      5.77 o
  -5  10   7        5.54       11.00      6.32 o
  -4  10   7       58.58       69.25      5.76 o
  -3  10   7       14.42       16.68      3.00 o
  -2  10   7       12.09        8.04      2.28 o
  -1  10   7       29.07       26.61      3.30 o
   0  10   7        4.27        0.98      5.42 o
   1  10   7      110.11      112.59      8.46 o
   2  10   7        9.49       11.99      5.80 o
   3  10   7        3.60        4.05      3.77 o
   4  10   7        7.35        2.10      3.32 o
   5  10   7        7.55        7.88     10.58 o
   6  10   7        4.94        7.45      4.29 o
   7  10   7       36.45       40.15      6.53 o
   8  10   7        0.82        3.05      5.34 o
   9  10   7        1.35       -1.19      5.06 o
  -6  11   7        4.21       -0.11      5.85 o
  -5  11   7        5.25        3.19      4.73 o
  -4  11   7        8.74        6.01      7.96 o
  -3  11   7        0.20       -3.41      5.16 o
  -2  11   7        3.81        5.88      3.26 o
  -1  11   7        1.04        0.17      3.29 o
   0  11   7        5.18        7.08      4.78 o
   1  11   7        0.43       -0.22      3.67 o
   2  11   7        0.65        0.39      3.63 o
   3  11   7       15.66       16.18      4.94 o
   4  11   7        0.35        5.40      4.50 o
   5  11   7        2.62        7.11      7.08 o
   6  11   7       11.98       11.87      4.99 o
   7  11   7        3.00        4.47      6.31 o
   8  11   7        0.11        2.35      5.68 o
  -5  12   7        3.45        9.16      7.97 o
  -4  12   7        2.22        2.36      4.83 o
  -3  12   7        8.96        3.13      4.75 o
  -2  12   7        3.58        3.55      8.23 o
  -1  12   7        1.73       -3.35      3.35 o
   0  12   7        2.27        0.52      4.23 o
   1  12   7        3.78        3.65      4.54 o
   2  12   7        0.08       -3.79      3.79 o
   3  12   7       15.51       13.63      5.21 o
   4  12   7       10.98       16.07      5.34 o
   5  12   7        5.72        6.31      4.71 o
   6  12   7        0.84        0.87      4.69 o
   7  12   7        0.53        4.21      7.10 o
  -3  13   7        0.79       -4.41      4.41 o
  -2  13   7       10.74       12.94      5.49 o
  -1  13   7        0.23        2.37      4.90 o
   0  13   7        4.65       -6.42      6.42 o
   1  13   7       14.33        9.83      5.42 o
   2  13   7       27.61       40.92      7.30 o
   3  13   7       18.83       19.64      9.94 o
   4  13   7       25.29       34.71     12.19 o
   5  13   7        0.48       -1.76      5.24 o
  -4 -11   8        1.51       -0.69      6.82 o
  -3 -11   8       10.63       -2.85      6.55 o
  -2 -11   8        8.32        9.61      5.97 o
  -1 -11   8        0.00        2.89      5.31 o
   0 -11   8        0.87        2.91      7.24 o
   1 -11   8        0.60       -6.82      6.82 o
   2 -11   8        0.42       -5.15      6.70 o
   3 -11   8        2.26       -7.75      7.75 o
   4 -11   8        0.79       13.32      9.33 o
  -6 -10   8        0.17       -5.19      5.19 o
  -5 -10   8        0.28       -5.05      5.05 o
  -4 -10   8        0.02        3.00      5.17 o
  -3 -10   8        8.48        2.98      5.90 o
  -2 -10   8        1.12        3.57      5.83 o
  -1 -10   8        0.75        1.33      4.58 o
   0 -10   8        0.67        6.82      5.15 o
   1 -10   8        1.28        4.61      4.75 o
   2 -10   8        5.52       -1.36      5.85 o
   3 -10   8        2.55        0.57      4.89 o
   4 -10   8        0.19       -1.85      4.58 o
   5 -10   8        0.50        2.32      7.55 o
  -7  -9   8        8.61       12.70      8.48 o
  -6  -9   8        5.65        5.94      5.51 o
  -5  -9   8       30.46       41.51     10.56 o
  -4  -9   8        5.67        8.94      5.60 o
  -3  -9   8        0.35        0.54      4.03 o
  -2  -9   8       12.47        8.17      4.76 o
  -1  -9   8       10.98       14.03      5.41 o
   0  -9   8        0.30        3.75      4.34 o
   1  -9   8        8.04        4.67      3.36 o
   2  -9   8       41.16       41.42      4.85 o
   3  -9   8        3.37        1.65      4.36 o
   4  -9   8        0.00       -2.74      4.26 o
   5  -9   8        0.44        0.94      4.85 o
   6  -9   8        1.62       -4.86      6.67 o
   7  -9   8        9.05        9.90      6.82 o
  -8  -8   8        8.32       10.27      7.64 o
  -7  -8   8        1.84        7.44      7.64 o
  -6  -8   8       19.59       18.68      5.52 o
  -5  -8   8        1.21       11.09      6.57 o
  -4  -8   8       49.87       37.33      6.14 o
  -3  -8   8       21.73       27.61      5.60 o
  -2  -8   8       26.88       39.27      6.82 o
  -1  -8   8        0.55        2.53      2.24 o
   0  -8   8        0.48        0.22      2.58 o
   1  -8   8       10.10       11.15      3.30 o
   2  -8   8        3.34        0.78      2.29 o
   3  -8   8        3.08        3.14      2.58 o
   4  -8   8        0.43       -1.87      4.01 o
   5  -8   8        2.46        6.59      4.61 o
   6  -8   8       12.05       16.91      4.99 o
   7  -8   8        3.14        5.91      6.05 o
   8  -8   8        1.61       -2.74      5.68 o
  -9  -7   8        3.73       12.22      6.82 o
  -8  -7   8       41.61       57.52      9.90 o
  -7  -7   8      173.08      193.33     14.82 o
  -6  -7   8       72.71       96.03      8.08 o
  -5  -7   8       22.69       16.57      4.76 o
  -4  -7   8       54.36       53.39      6.41 o
  -3  -7   8       63.14       57.55      8.60 o
  -2  -7   8       32.01       30.94      3.42 o
  -1  -7   8        0.49        1.46      1.60 o
   0  -7   8        3.05        2.28      1.78 o
   1  -7   8        3.82        1.28      1.78 o
   2  -7   8       69.84       85.17      4.07 o
   3  -7   8        3.11        0.67      1.63 o
   4  -7   8        1.80        1.98      2.64 o
   5  -7   8       44.16       40.09      5.70 o
   6  -7   8        0.94        0.83      2.62 o
   7  -7   8        2.24        5.38      3.22 o
   8  -7   8        2.77        4.41      5.51 o
 -10  -6   8        0.38        5.57      5.54 o
  -9  -6   8        1.38        2.15      5.74 o
  -8  -6   8       14.56       22.00      7.30 o
  -7  -6   8      180.55      187.17     15.70 o
  -6  -6   8       80.13       71.05      6.76 o
  -5  -6   8      158.04      172.97     11.83 o
  -4  -6   8      459.34      476.81     33.18 o
  -3  -6   8        8.17        6.13      2.21 o
  -2  -6   8       34.21       26.89      2.88 o
  -1  -6   8       85.38       90.63      7.21 o
   0  -6   8       19.51       26.75      2.33 o
   1  -6   8       48.17       61.98      3.16 o
   2  -6   8        5.08        0.05      2.17 o
   3  -6   8       29.28       35.40      2.42 o
   4  -6   8        2.35        4.30      1.87 o
   5  -6   8       22.73       30.18      3.76 o
   6  -6   8        1.46        4.17      2.45 o
   7  -6   8        0.00        0.22      2.49 o
   8  -6   8       26.53       26.95      4.22 o
   9  -6   8        7.24       -1.53      5.74 o
 -10  -5   8        0.11       -4.75      4.75 o
  -9  -5   8        2.63       -0.08      5.23 o
  -8  -5   8        0.09       -3.34      4.86 o
  -7  -5   8        6.81        6.53      3.04 o
  -6  -5   8       31.94       28.03      3.63 o
  -5  -5   8       85.88       96.25      6.46 o
  -4  -5   8        0.28        1.63      2.30 o
  -3  -5   8      440.72      461.77      9.72 o
  -2  -5   8      266.40      239.61      7.16 o
  -1  -5   8      168.75      164.46      4.30 o
   0  -5   8     1208.86     1162.76     16.64 o
   1  -5   8      448.24      468.93     12.41 o
   2  -5   8       27.76       31.08      2.40 o
   3  -5   8       16.27       15.29      2.02 o
   4  -5   8      200.86      195.15      4.54 o
   5  -5   8      182.51      168.51      5.04 o
   6  -5   8        0.06       -2.05      2.05 o
   7  -5   8       28.29       26.91      3.07 o
   8  -5   8        5.61        9.15      2.68 o
   9  -5   8        0.88       -3.34      4.47 o
 -11  -4   8        0.06        2.63      5.09 o
 -10  -4   8        3.49        8.96      5.68 o
  -9  -4   8        8.16        7.48      4.19 o
  -8  -4   8        0.08        1.07      4.13 o
  -7  -4   8      101.26      102.55      6.54 o
  -6  -4   8      299.84      324.33     11.40 o
  -5  -4   8      132.77      155.95      6.24 o
  -4  -4   8      279.11      237.56      7.67 o
  -3  -4   8        5.82        9.63      2.06 o
  -2  -4   8       92.48      100.35      4.49 o
  -1  -4   8        5.42        7.48      1.51 o
   0  -4   8      474.05      442.30      8.63 o
   1  -4   8       80.59       82.18      3.56 o
   2  -4   8       71.14       58.04      2.76 o
   3  -4   8       60.48       65.70      2.97 o
   4  -4   8       99.18      104.45      3.17 o
   5  -4   8       54.86       57.59      2.70 o
   6  -4   8       74.21       77.55      3.94 o
   7  -4   8       92.82       90.27      8.13 o
   8  -4   8        2.83        1.06      1.99 o
   9  -4   8        1.51        1.51      3.53 o
 -11  -3   8        7.48        8.54      5.54 o
 -10  -3   8        0.80        5.51      4.58 o
  -9  -3   8        4.99        5.74      4.30 o
  -8  -3   8        1.88        5.34      3.79 o
  -7  -3   8        9.56       10.81      2.04 o
  -6  -3   8       82.89       96.29      3.59 o
  -5  -3   8        3.14        2.76      1.24 o
  -4  -3   8      134.87      156.11      4.21 o
  -3  -3   8        0.08       -0.57      1.02 o
  -2  -3   8      227.75      208.90      4.97 o
  -1  -3   8      364.91      339.92      7.01 o
   0  -3   8      968.68      932.80     14.85 o
   1  -3   8      253.56      259.12      6.73 o
   2  -3   8        0.35       -0.34      1.49 o
   3  -3   8        0.00        0.60      1.22 o
   4  -3   8        0.00        1.62      1.27 o
   5  -3   8        4.51        2.50      0.97 o
   6  -3   8       52.00       50.03      2.91 o
   7  -3   8        6.28        4.08      1.87 o
   8  -3   8        8.85        4.61      1.90 o
   9  -3   8        0.97        1.83      2.65 o
  10  -3   8        0.67       -2.94      4.38 o
 -10  -2   8       12.67        7.52      4.55 o
  -9  -2   8        4.43        3.00      3.76 o
  -8  -2   8      135.63      140.26      9.33 o
  -7  -2   8      137.11      137.92      6.69 o
  -6  -2   8     1078.16     1113.31     21.09 o
  -5  -2   8        2.86       -1.40      1.70 o
  -4  -2   8      107.14       91.54      2.88 o
  -3  -2   8       99.10      108.43      3.10 o
  -2  -2   8       26.64       26.98      1.87 o
  -1  -2   8      188.31      187.74      7.28 o
   0  -2   8      213.19      235.11      4.74 o
   1  -2   8        3.74        0.27      1.12 o
   2  -2   8      216.87      210.38      4.68 o
   3  -2   8        3.01        2.61      1.35 o
   4  -2   8       13.33       14.92      1.46 o
   5  -2   8        5.05        4.32      0.85 o
   6  -2   8       19.42       20.03      1.73 o
   7  -2   8        0.97        0.50      1.04 o
   8  -2   8       33.27       31.88      2.41 o
   9  -2   8       12.15        4.70      5.61 o
  10  -2   8        9.40        2.38      3.82 o
 -10  -1   8        9.02        6.42      4.21 o
  -9  -1   8        7.62        6.16      3.62 o
  -8  -1   8      177.83      180.69      9.99 o
  -7  -1   8        1.15        1.65      1.38 o
  -6  -1   8       24.83       28.19      2.78 o
  -5  -1   8        7.28        8.74      2.61 o
  -4  -1   8      113.47      127.07      5.72 o
  -3  -1   8       39.33       37.84      2.28 o
  -2  -1   8      427.89      483.17      7.83 o
  -1  -1   8      821.17      900.89     14.10 o
   0  -1   8      781.44      854.41     13.61 o
   1  -1   8      149.16      145.35      3.58 o
   2  -1   8        0.03       -0.99      1.00 o
   3  -1   8      116.88      119.89      3.40 o
   4  -1   8      119.75      139.02      3.07 o
   5  -1   8        9.31        9.30      0.95 o
   6  -1   8        1.25        1.65      1.17 o
   7  -1   8        8.95       10.95      1.98 o
   8  -1   8       29.94       30.44      2.08 o
   9  -1   8        6.11        6.72      2.87 o
  10  -1   8        2.45        5.83      4.69 o
 -10   0   8        2.66        2.91      3.76 o
  -9   0   8       25.15       26.53      4.64 o
  -8   0   8      142.07      150.70      8.94 o
  -7   0   8       59.70       62.16      3.37 o
  -6   0   8      552.01      507.08     11.15 o
  -5   0   8        1.96        0.94      1.54 o
  -4   0   8      546.61      566.41      9.86 o
  -3   0   8       74.81       75.98      2.94 o
  -2   0   8       67.73      108.81      3.62 o
  -1   0   8        2.77        4.22      1.49 o
   0   0   8       24.78       19.12      1.72 o
   1   0   8       12.93       13.15      1.31 o
   2   0   8       11.16       31.28      1.90 o
   3   0   8       83.24       77.67      2.31 o
   4   0   8        0.57        0.36      0.86 o
   5   0   8        0.90        0.44      0.70 o
   6   0   8       66.12       70.52      2.72 o
   7   0   8        7.00        6.53      1.21 o
   8   0   8       31.12       30.75      3.74 o
   9   0   8        2.67        1.83      2.62 o
  10   0   8       10.28        6.63      3.54 o
 -10   1   8        0.83        2.43      3.37 o
  -9   1   8        5.26        1.10      3.37 o
  -8   1   8      155.50      164.34      9.14 o
  -7   1   8       15.90       18.90      2.20 o
  -6   1   8      348.20      351.43      7.66 o
  -5   1   8      165.07      159.55      4.75 o
  -4   1   8       14.68       19.77      1.65 o
  -3   1   8      377.99      379.99      7.40 o
  -2   1   8      333.12      374.07      7.40 o
  -1   1   8      148.98      168.71      4.51 o
   0   1   8     3759.56     4114.84     55.26 o
   1   1   8       27.28       40.77      2.04 o
   2   1   8      181.93      208.89      4.45 o
   3   1   8      213.41      218.60      3.87 o
   4   1   8      466.63      458.47      6.98 o
   5   1   8       20.73       26.15      1.38 o
   6   1   8        0.59       -1.19      1.19 o
   7   1   8       12.86       13.87      1.36 o
   8   1   8      101.22      101.00      5.69 o
   9   1   8        5.10        2.32      5.34 o
  10   1   8        0.69        2.38      6.36 o
 -10   2   8       29.68       42.79      5.63 o
  -9   2   8       15.08       22.31      4.58 o
  -8   2   8        0.53        4.16      3.22 o
  -7   2   8       48.18       53.70      4.19 o
  -6   2   8       83.84       81.22      3.58 o
  -5   2   8      368.04      357.50      7.65 o
  -4   2   8      447.90      463.04      7.64 o
  -3   2   8        5.04        2.71      1.14 o
  -2   2   8       84.14      103.51      3.12 o
  -1   2   8      785.47      806.67     11.56 o
   0   2   8      822.29      899.31     12.23 o
   1   2   8       57.38       57.78      3.41 o
   2   2   8      232.38      208.94      4.64 o
   3   2   8       55.69       60.33      2.54 o
   4   2   8      477.73      482.26      6.80 o
   5   2   8       28.13       35.68      1.59 o
   6   2   8        0.13       -0.70      1.24 o
   7   2   8       14.73       14.37      1.55 o
   8   2   8      148.98      157.07      6.43 o
   9   2   8        2.62        1.31      2.62 o
  10   2   8       10.62        7.34      3.49 o
 -10   3   8        2.69        5.57      4.27 o
  -9   3   8       41.60       38.72      5.23 o
  -8   3   8       23.75       15.24      3.82 o
  -7   3   8       19.40       10.83      2.79 o
  -6   3   8       13.16       15.99      2.52 o
  -5   3   8        0.97       -1.82      1.82 o
  -4   3   8       85.51       70.79      2.61 o
  -3   3   8        0.29       -0.76      1.02 o
  -2   3   8       99.29      103.12      3.07 o
  -1   3   8      210.14      208.23      4.42 o
   0   3   8      526.48      524.70      9.96 o
   1   3   8      179.18      162.31      4.02 o
   2   3   8        0.00       -0.14      0.94 o
   3   3   8       86.93       96.56      3.86 o
   4   3   8       59.72       61.64      2.16 o
   5   3   8      142.97      155.99      2.95 o
   6   3   8       57.43       51.56      2.12 o
   7   3   8       35.74       41.06      2.35 o
   8   3   8        1.76        1.17      1.26 o
   9   3   8       39.04       46.74      3.53 o
  10   3   8        9.32       11.99      4.23 o
  11   3   8       21.78       21.24      8.26 o
 -10   4   8        5.04       12.95      4.89 o
  -9   4   8        0.00       -0.11      3.39 o
  -8   4   8       32.16       38.86      5.40 o
  -7   4   8      200.82      187.77      7.80 o
  -6   4   8      149.93      158.93      5.94 o
  -5   4   8       19.84       28.65      2.87 o
  -4   4   8        0.02        1.70      1.19 o
  -3   4   8       60.52       61.33      2.92 o
  -2   4   8       25.18       26.07      1.71 o
  -1   4   8       81.82       98.52      3.67 o
   0   4   8     1572.11     1536.60     23.22 o
   1   4   8      625.35      676.26     11.25 o
   2   4   8        0.00        0.25      1.12 o
   3   4   8      196.86      236.13      7.80 o
   4   4   8       15.96       17.05      1.25 o
   5   4   8        0.19       -0.39      0.86 o
   6   4   8        5.11       13.43      1.53 o
   7   4   8       50.63       56.35      2.46 o
   8   4   8       50.78       52.25      2.72 o
   9   4   8       26.63       23.94      3.77 o
  10   4   8        2.09        5.13      3.29 o
  11   4   8        0.20        0.88      6.28 o
 -10   5   8        6.20        7.89      5.01 o
  -9   5   8       34.19       26.78      5.23 o
  -8   5   8       13.76        6.67      3.99 o
  -7   5   8       20.27       25.90      4.84 o
  -6   5   8        0.17       -1.29      2.28 o
  -5   5   8       13.64       11.77      2.43 o
  -4   5   8        0.73       -0.07      1.54 o
  -3   5   8        3.72       -0.44      1.21 o
  -2   5   8       36.13       32.48      2.17 o
  -1   5   8        0.07       -0.45      1.19 o
   0   5   8       19.15       21.56      1.81 o
   1   5   8       38.28       48.86      3.45 o
   2   5   8      444.93      426.37      7.76 o
   3   5   8      211.78      221.42      5.14 o
   4   5   8       15.09       18.19      1.69 o
   5   5   8       92.88       86.13      3.77 o
   6   5   8        2.00        3.37      1.48 o
   7   5   8       74.01       81.28      3.32 o
   8   5   8       22.24       18.62      2.12 o
   9   5   8       45.47       46.17      4.50 o
  10   5   8       18.83       22.71      4.79 o
  11   5   8        2.83        6.90      6.90 o
  -8   6   8        3.82       -2.01      3.87 o
  -7   6   8       28.79       17.08      4.75 o
  -6   6   8        8.02        6.12      3.00 o
  -5   6   8       17.62       26.15      4.90 o
  -4   6   8        5.32        1.80      1.25 o
  -3   6   8      132.55      135.73      4.15 o
  -2   6   8       13.29       12.12      1.81 o
  -1   6   8      105.31       99.95      3.51 o
   0   6   8       58.75       54.90      2.63 o
   1   6   8       47.28       43.49      2.61 o
   2   6   8      295.04      284.33      7.16 o
   3   6   8      138.25      147.47      4.71 o
   4   6   8       32.64       32.98      2.93 o
   5   6   8        1.64        0.49      1.61 o
   6   6   8       22.94       25.57      2.72 o
   7   6   8        0.23       -0.56      2.19 o
   8   6   8       95.98      102.87      4.93 o
   9   6   8        2.27        2.61      2.59 o
  10   6   8        0.06        2.52      5.15 o
  -7   7   8        0.76        3.14      4.35 o
  -6   7   8       37.26       38.95      4.00 o
  -5   7   8      249.34      277.56      7.80 o
  -4   7   8       35.83       47.01      2.82 o
  -3   7   8       13.49       15.31      2.04 o
  -2   7   8       45.86       40.34      2.63 o
  -1   7   8        4.78        4.92      2.03 o
   0   7   8        0.86        0.33      1.30 o
   1   7   8        9.82        8.01      2.02 o
   2   7   8        0.00       -1.33      1.55 o
   3   7   8      143.78      133.91      4.81 o
   4   7   8        1.14        1.14      1.54 o
   5   7   8        0.11       -0.05      2.20 o
   6   7   8       14.08       12.40      2.82 o
   7   7   8        0.13        1.00      2.39 o
   8   7   8        0.03       -1.82      2.69 o
   9   7   8        4.79        6.33      3.17 o
  10   7   8        2.74        3.93      5.91 o
  -6   8   8        7.66       11.23      3.70 o
  -5   8   8        0.16        3.56      2.91 o
  -4   8   8        0.03        2.78      2.43 o
  -3   8   8        5.93        8.88      1.83 o
  -2   8   8      162.10      170.07      5.15 o
  -1   8   8      347.34      322.19      9.74 o
   0   8   8        2.86        2.65      1.63 o
   1   8   8       11.74        8.46      2.20 o
   2   8   8       40.63       43.05      3.31 o
   3   8   8        3.96        2.88      1.87 o
   4   8   8        8.69        4.93      3.89 o
   5   8   8        9.53        2.47      2.56 o
   6   8   8       30.07       40.27      4.18 o
   7   8   8        0.00       -0.46      2.66 o
   8   8   8        0.34        1.25      3.29 o
   9   8   8       22.84       27.91      8.54 o
  10   8   8        7.09        7.12      3.74 o
  -7   9   8       24.49       24.69      7.27 o
  -6   9   8       10.66        0.17      5.60 o
  -5   9   8       24.09       23.44      4.20 o
  -4   9   8        0.21        1.08      2.91 o
  -3   9   8       68.30       70.44      4.23 o
  -2   9   8       65.37       57.68      3.40 o
  -1   9   8       32.04       30.39      2.79 o
   0   9   8       38.55       36.58      2.93 o
   1   9   8        0.04       -1.80      1.80 o
   2   9   8        5.43        3.18      2.15 o
   3   9   8       44.56       39.62      3.45 o
   4   9   8        2.88        4.94      3.00 o
   5   9   8        7.28        4.83      2.92 o
   6   9   8        0.15        4.22      3.29 o
   7   9   8       66.39       77.55      5.56 o
   8   9   8        0.06        3.99      5.12 o
   9   9   8       26.79       21.77      6.42 o
  10   9   8       10.95        6.65      5.03 o
  -7  10   8        2.17        2.74      6.56 o
  -6  10   8       16.02       19.03      7.83 o
  -5  10   8       11.18       15.36      5.14 o
  -4  10   8        0.07        4.88      3.54 o
  -3  10   8        1.85        4.18      2.49 o
  -2  10   8       65.05       56.76      4.24 o
  -1  10   8        2.82        4.49      3.00 o
   0  10   8       58.77       46.53      4.47 o
   1  10   8       28.09       32.73      7.96 o
   2  10   8        5.95        7.64      3.95 o
   3  10   8        0.89       -1.07      3.43 o
   4  10   8       15.12       20.51      4.78 o
   5  10   8       32.23       28.11      5.52 o
   6  10   8        0.75        1.75      4.06 o
   7  10   8        3.09        3.28      4.85 o
   8  10   8        1.50        1.61      5.23 o
   9  10   8        0.22       -0.11      5.77 o
  -6  11   8        1.21       10.63      7.18 o
  -5  11   8        1.09        1.44      6.70 o
  -4  11   8        0.12       -0.76      4.74 o
  -3  11   8        0.01        1.16      3.74 o
  -2  11   8       20.31       18.64      4.15 o
  -1  11   8        5.72       13.95      3.66 o
   0  11   8        0.09       -0.58      3.94 o
   1  11   8       24.23       26.51      8.13 o
   2  11   8        0.63       -2.43      3.70 o
   3  11   8        8.71        8.15      4.03 o
   4  11   8        6.79        0.83      3.50 o
   5  11   8       11.07        7.71      4.85 o
   6  11   8        0.14        3.13      4.30 o
   7  11   8        1.45        0.42      6.31 o
   8  11   8        2.18        0.00      5.71 o
  -5  12   8        1.10        2.77      7.55 o
  -4  12   8        7.18       10.39      5.53 o
  -3  12   8        7.83       14.48      5.61 o
  -2  12   8        0.50        8.35      5.12 o
  -1  12   8       12.81       13.55      4.17 o
   0  12   8        3.58        4.44      4.62 o
   1  12   8        3.53        1.32      6.96 o
   2  12   8       10.37       18.25     12.36 o
   3  12   8        1.38        0.68      4.48 o
   4  12   8        0.07        2.04      4.34 o
   5  12   8        0.50        3.58      4.93 o
   6  12   8        1.48       -4.29      4.29 o
   7  12   8        7.88        9.95      7.61 o
  -3  13   8        1.79        4.45      5.47 o
  -2  13   8        2.66       16.26      6.12 o
  -1  13   8        3.44        5.41      5.19 o
   0  13   8        4.74       13.84      7.58 o
   1  13   8        9.28       11.36      5.50 o
   2  13   8       31.45       57.56     11.81 o
   3  13   8       14.17       21.26      6.30 o
   4  13   8        0.08        3.96      5.11 o
   5  13   8       26.32       31.60      7.65 o
  -3 -11   9        0.05       -2.12      5.81 o
  -2 -11   9        0.80        1.64      8.65 o
  -1 -11   9        4.57        1.08      5.89 o
   0 -11   9        2.23       -2.74      6.84 o
   1 -11   9        2.76       -0.48      7.01 o
   2 -11   9        0.53       -3.51      6.39 o
  -5 -10   9        1.40        7.73      5.78 o
  -4 -10   9        5.12        9.03      6.77 o
  -3 -10   9        0.73       -4.76      4.76 o
  -2 -10   9       10.18       18.01      5.78 o
  -1 -10   9        1.67        3.38      4.98 o
   0 -10   9        0.08       -3.44      4.54 o
   1 -10   9        1.29        8.20      7.55 o
   2 -10   9        8.38        1.44      6.67 o
   3 -10   9        1.49       -5.83      7.15 o
   4 -10   9        0.01       -3.68      5.08 o
   5 -10   9        0.01        0.25      7.49 o
  -7  -9   9        7.35        5.68      9.19 o
  -6  -9   9        0.18       -2.41      5.01 o
  -5  -9   9        0.99        1.33      5.04 o
  -4  -9   9        3.04        3.29      4.85 o
  -3  -9   9        2.66       -3.15      4.30 o
  -2  -9   9        7.30        9.67      8.78 o
  -1  -9   9        0.59       -1.34      4.15 o
   0  -9   9        5.65        8.22      5.71 o
   1  -9   9        0.08       -0.45      4.26 o
   2  -9   9        1.74        7.55      4.16 o
   3  -9   9        1.51        5.21      4.86 o
   4  -9   9        0.01        3.27      4.82 o
   5  -9   9        0.01        4.21      5.30 o
   6  -9   9        6.42        2.60      7.01 o
  -8  -8   9       21.97       14.45      8.63 o
  -7  -8   9        0.96       -6.90      6.90 o
  -6  -8   9        0.43       -0.12      4.77 o
  -5  -8   9        3.33        0.23      4.55 o
  -4  -8   9       78.22       75.85     13.25 o
  -3  -8   9        5.67       -0.24      3.89 o
  -2  -8   9        6.51        3.13      4.78 o
  -1  -8   9       12.27       15.57      5.11 o
   0  -8   9        1.43        1.44      4.23 o
   1  -8   9        6.01        4.81      7.08 o
   2  -8   9        4.74        5.75      3.29 o
   3  -8   9        0.05       -1.31      5.42 o
   4  -8   9        1.20       -1.47      4.20 o
   5  -8   9        4.51        8.30      5.33 o
   6  -8   9        7.89        6.24      5.07 o
   7  -8   9        8.63       27.29      8.29 o
  -9  -7   9       60.38       53.82     10.41 o
  -8  -7   9       15.67       22.11      8.29 o
  -7  -7   9        3.11        4.10      7.30 o
  -6  -7   9        0.09        3.91      7.89 o
  -5  -7   9        0.14       -0.20      3.82 o
  -4  -7   9       13.84       15.38      5.09 o
  -3  -7   9        0.01       -0.05      5.97 o
  -2  -7   9       11.33       16.93      3.45 o
  -1  -7   9       27.24       31.84      5.42 o
   0  -7   9      103.63       95.54      5.39 o
   1  -7   9        0.51        1.40      1.81 o
   2  -7   9       15.11       14.72      2.43 o
   3  -7   9       13.68       10.96      2.14 o
   4  -7   9       12.37       18.72      4.86 o
   5  -7   9        1.16       -1.51      3.77 o
   6  -7   9        0.20        0.89      4.02 o
   7  -7   9        1.77       -5.01      5.12 o
   8  -7   9       14.01       17.84      6.59 o
  -9  -6   9       29.04       36.62      8.40 o
  -8  -6   9        1.99       10.55      6.67 o
  -7  -6   9        0.05       -5.37      5.37 o
  -6  -6   9        2.14       -0.91      3.88 o
  -5  -6   9       53.92       49.86      6.66 o
  -4  -6   9       85.19       85.51      7.33 o
  -3  -6   9       24.42       29.00      3.10 o
  -2  -6   9        2.40        7.36      2.23 o
  -1  -6   9       18.32       22.50      2.59 o
   0  -6   9        0.95        0.37      1.66 o
   1  -6   9       13.62       20.68      2.65 o
   2  -6   9       36.66       44.38      3.00 o
   3  -6   9        3.87        5.68      1.76 o
   4  -6   9        8.31        4.17      2.11 o
   5  -6   9        6.16        9.61      3.24 o
   6  -6   9        9.54        4.90      2.54 o
   7  -6   9        4.34        2.35      2.71 o
   8  -6   9       45.70       41.77      4.98 o
   9  -6   9        3.65        0.54      4.16 o
 -10  -5   9        4.53       15.10      6.02 o
  -9  -5   9        2.34       -2.15      4.98 o
  -8  -5   9        2.16       -0.37      5.12 o
  -7  -5   9       12.20        0.00      4.01 o
  -6  -5   9       84.06       96.41      6.20 o
  -5  -5   9       54.37       37.89      9.59 o
  -4  -5   9      205.17      201.29      7.32 o
  -3  -5   9        1.62        3.56      3.25 o
  -2  -5   9      288.12      277.82      7.32 o
  -1  -5   9      208.90      211.51      5.10 o
   0  -5   9       44.88       44.02      2.66 o
   1  -5   9        8.78       13.08      2.03 o
   2  -5   9      261.68      253.58      6.09 o
   3  -5   9       66.20       72.54      4.89 o
   4  -5   9       85.57       95.09      3.43 o
   5  -5   9        0.90        3.21      2.65 o
   6  -5   9       23.23       21.13      2.97 o
   7  -5   9      135.43      133.51      7.24 o
   8  -5   9        5.22       10.49      3.10 o
   9  -5   9        6.21        6.86      3.27 o
 -10  -4   9        0.00        7.75      6.05 o
  -8  -4   9        0.31        1.50      4.55 o
  -7  -4   9       17.73       17.77      4.04 o
  -6  -4   9      143.90      182.79      8.72 o
  -5  -4   9       52.10       67.51      5.63 o
  -4  -4   9      291.92      269.49      8.99 o
  -3  -4   9        0.09        0.81      1.74 o
  -2  -4   9      199.33      213.01      6.86 o
  -1  -4   9      775.70      755.36     15.63 o
   0  -4   9      720.90      693.74     12.23 o
   1  -4   9       37.01       39.66      2.53 o
   2  -4   9      131.51      143.59      4.34 o
   3  -4   9      119.99      112.52      4.13 o
   4  -4   9      742.23      780.72     12.32 o
   5  -4   9      155.80      147.73      4.67 o
   6  -4   9        6.96        6.24      2.41 o
   7  -4   9       21.76       28.20      3.04 o
   8  -4   9       72.00       77.07      6.93 o
   9  -4   9        0.80        3.02      3.66 o
  -9  -3   9        7.73        4.55      4.75 o
  -8  -3   9        4.03        1.67      4.07 o
  -7  -3   9        9.35        4.41      3.07 o
  -6  -3   9      197.48      173.48      8.20 o
  -5  -3   9        0.11       -1.29      1.29 o
  -4  -3   9      388.20      403.21      7.65 o
  -3  -3   9      147.61      145.88      4.12 o
  -2  -3   9      184.38      179.42      4.77 o
  -1  -3   9      111.65       99.88      3.72 o
   0  -3   9       16.03       16.00      1.89 o
   1  -3   9        7.35        6.44      1.67 o
   2  -3   9        2.52        3.21      1.52 o
   3  -3   9      107.08      103.42      4.28 o
   4  -3   9        0.60        1.36      2.17 o
   5  -3   9       69.94       68.08      5.05 o
   6  -3   9        1.10       -0.16      1.57 o
   7  -3   9        2.11        4.25      2.09 o
   8  -3   9       13.42       14.21      2.48 o
   9  -3   9        0.00        2.02      3.05 o
 -10  -2   9        7.91        6.11      4.67 o
  -9  -2   9       13.52       11.11      4.58 o
  -8  -2   9       85.10       73.76      7.38 o
  -7  -2   9       22.98       28.94      4.01 o
  -6  -2   9      273.66      284.01     10.22 o
  -5  -2   9       44.50       47.03      4.03 o
  -4  -2   9      178.57      174.03      4.16 o
  -3  -2   9       28.96       34.22      2.16 o
  -2  -2   9      436.84      461.46      8.66 o
  -1  -2   9       32.64       35.07      2.32 o
   0  -2   9        6.16        4.85      1.32 o
   1  -2   9      189.37      186.87      4.46 o
   2  -2   9      223.64      206.51      4.84 o
   3  -2   9      256.50      261.96      6.15 o
   4  -2   9       98.88       96.75      3.59 o
   5  -2   9        3.19        1.70      0.93 o
   6  -2   9       93.34      103.09      3.35 o
   7  -2   9       15.50       12.64      2.25 o
   8  -2   9       16.59       18.17      2.38 o
   9  -2   9        0.00       -0.48      2.81 o
  10  -2   9        3.29        9.39      5.09 o
 -10  -1   9        6.10        1.64      3.82 o
  -9  -1   9        0.54        2.35      3.65 o
  -8  -1   9      116.16      107.31      8.23 o
  -7  -1   9       42.27       40.91      4.19 o
  -6  -1   9      294.88      272.15      8.39 o
  -5  -1   9      143.81      133.79      4.00 o
  -4  -1   9       59.40       68.95      3.09 o
  -3  -1   9      232.68      241.10      5.05 o
  -2  -1   9      123.96      115.48      3.69 o
  -1  -1   9       30.08       37.90      2.29 o
   0  -1   9       43.08       38.80      2.36 o
   1  -1   9       55.31       65.63      3.55 o
   2  -1   9       95.47       78.61      2.90 o
   3  -1   9       38.53       39.71      2.08 o
   4  -1   9        9.43        9.63      1.24 o
   5  -1   9       14.11       13.94      1.49 o
   6  -1   9       34.08       32.09      2.04 o
   7  -1   9       11.62       10.16      1.53 o
   8  -1   9        0.05        0.68      1.75 o
   9  -1   9       11.11        6.45      3.13 o
  10  -1   9        1.50        0.96      4.02 o
 -10   0   9       11.45        5.97      4.07 o
  -9   0   9       37.55       39.31      5.71 o
  -8   0   9       39.43       33.74      5.34 o
  -7   0   9      121.89      116.83      6.22 o
  -6   0   9      443.36      410.74     10.03 o
  -5   0   9        5.59        7.01      2.59 o
  -4   0   9        0.08        4.74      3.68 o
  -3   0   9      306.24      315.42      8.47 o
  -2   0   9      793.67      840.99     13.49 o
  -1   0   9       68.22       76.79      3.01 o
   0   0   9      137.04      155.80      4.36 o
   1   0   9      273.50      294.49      5.63 o
   2   0   9      638.56      660.29     10.16 o
   3   0   9      344.20      323.01      5.04 o
   4   0   9       84.20       88.32      2.49 o
   5   0   9        7.60        7.89      1.11 o
   6   0   9      335.95      323.10      6.77 o
   7   0   9       17.46       16.51      2.13 o
   8   0   9       52.65       54.52      3.38 o
   9   0   9        0.02       -0.05      2.59 o
  10   0   9       94.08       94.83      6.61 o
 -10   1   9       12.44        6.45      4.24 o
  -9   1   9       52.43       60.55      6.33 o
  -8   1   9        7.90       16.09      4.21 o
  -7   1   9      205.79      196.84      7.95 o
  -6   1   9      134.92      144.53      4.92 o
  -5   1   9      664.59      628.03      9.73 o
  -4   1   9       97.66      102.12      3.52 o
  -3   1   9        4.89        6.01      1.65 o
  -2   1   9      150.54      148.80      6.43 o
  -1   1   9      172.15      176.13      4.60 o
   0   1   9      248.76      232.71      5.48 o
   1   1   9       96.78      104.61      3.56 o
   2   1   9       71.45       77.99      3.00 o
   3   1   9       40.89       38.24      1.62 o
   4   1   9        1.39        2.67      1.11 o
   5   1   9        1.85        1.44      0.97 o
   6   1   9       30.49       19.71      2.10 o
   7   1   9       14.40       13.91      1.62 o
   8   1   9        9.91        9.18      1.63 o
   9   1   9       89.48      106.67      6.29 o
  10   1   9       26.62       33.76      4.82 o
 -10   2   9        0.01       -3.73      3.73 o
  -9   2   9       15.18        3.70      3.87 o
  -8   2   9       84.46       79.75      7.01 o
  -7   2   9      448.64      461.64     13.42 o
  -6   2   9     1137.17     1136.99     18.64 o
  -5   2   9        0.09       -0.13      0.97 o
  -4   2   9       56.49       50.97      2.38 o
  -3   2   9       14.89       12.98      1.55 o
  -2   2   9       86.46       88.38      4.43 o
  -1   2   9      329.88      266.58      5.77 o
   0   2   9       55.44       54.45      2.15 o
   1   2   9       58.49       49.79      4.52 o
   2   2   9        0.60        1.12      1.38 o
   3   2   9       77.61       63.24      2.64 o
   4   2   9      166.53      170.67      3.89 o
   5   2   9       68.83       79.57      2.76 o
   6   2   9        1.13       -0.73      1.37 o
   7   2   9       43.53       45.75      4.49 o
   8   2   9        2.43        0.98      1.92 o
   9   2   9       34.74       46.94      5.09 o
  10   2   9        0.47        0.46      3.44 o
 -10   3   9        0.94        7.69      4.58 o
  -9   3   9        0.69       -2.91      2.91 o
  -8   3   9        1.82       -0.34      3.03 o
  -7   3   9        5.53        7.92      2.87 o
  -6   3   9      198.20      209.95     15.53 o
  -5   3   9        0.05       -1.54      1.63 o
  -4   3   9       50.63       64.76      2.90 o
  -3   3   9      107.02      110.29      3.42 o
  -2   3   9        0.95       -0.53      1.15 o
  -1   3   9       99.70      102.05      4.84 o
   0   3   9      365.25      360.99      7.72 o
   1   3   9       32.12       38.15      2.19 o
   2   3   9       28.17       23.44      1.88 o
   3   3   9        6.26        8.39      1.38 o
   4   3   9       27.23       24.09      1.65 o
   5   3   9       53.52       58.09      3.30 o
   6   3   9        8.32        9.46      1.71 o
   7   3   9       13.79       11.09      1.55 o
   8   3   9        1.49        0.04      1.63 o
   9   3   9        3.91        2.80      3.11 o
  10   3   9        4.61        4.63      4.58 o
 -10   4   9        1.57        2.26      4.69 o
  -9   4   9        9.02        5.01      3.93 o
  -8   4   9       48.37       50.56      6.11 o
  -7   4   9       52.16       32.13      5.18 o
  -6   4   9       88.37       88.89      6.35 o
  -5   4   9      202.18      242.49      8.04 o
  -4   4   9        4.85        9.46      1.54 o
  -3   4   9       51.65       43.57      2.37 o
  -2   4   9        1.34       -1.13      1.13 o
  -1   4   9      167.64      171.15      5.04 o
   0   4   9       68.00       84.72      3.61 o
   1   4   9       11.56       12.19      2.72 o
   2   4   9       56.79       53.76      4.53 o
   3   4   9        1.84        1.07      1.23 o
   4   4   9       47.98       41.27      2.47 o
   5   4   9      209.81      202.13      3.84 o
   6   4   9      497.80      498.13      7.85 o
   7   4   9        4.17        4.68      1.58 o
   8   4   9       83.28       81.53      3.79 o
   9   4   9       28.24       29.12      2.66 o
  10   4   9       78.83       77.83      6.36 o
  -9   5   9        3.23       -2.86      3.99 o
  -8   5   9        0.36       -0.57      3.70 o
  -7   5   9        0.91        3.99      3.62 o
  -6   5   9       20.49       14.65      5.49 o
  -5   5   9       15.16       11.97      3.28 o
  -4   5   9       13.14       19.05      2.97 o
  -3   5   9      210.51      255.04      6.45 o
  -2   5   9        0.00       -1.47      1.47 o
  -1   5   9      229.10      204.18      5.74 o
   0   5   9       59.63       55.30      2.59 o
   1   5   9      659.64      670.84     11.69 o
   2   5   9       23.96       22.38      1.56 o
   3   5   9       18.46       14.55      1.82 o
   4   5   9        1.41        2.23      1.44 o
   5   5   9       14.31       10.58      1.42 o
   6   5   9        0.16       -1.38      1.38 o
   7   5   9      155.62      137.77      4.70 o
   8   5   9        0.51       -0.91      2.22 o
   9   5   9        1.41        1.95      2.23 o
  10   5   9       11.54        9.45      4.18 o
  -7   6   9       45.10       40.10      6.33 o
  -6   6   9       16.70       20.03      3.84 o
  -5   6   9      182.64      216.56     10.35 o
  -4   6   9       39.09       33.01      2.63 o
  -3   6   9       46.96       56.57      2.94 o
  -2   6   9       14.34       18.89      2.95 o
  -1   6   9       20.12       15.53      1.87 o
   0   6   9        5.46       10.01      2.10 o
   1   6   9      116.42      137.82      4.43 o
   2   6   9      105.15      109.41      3.16 o
   3   6   9        3.10        0.13      1.44 o
   4   6   9        1.93        1.02      1.87 o
   5   6   9       58.64       51.46      3.13 o
   6   6   9       88.71       86.50      4.93 o
   7   6   9        3.45        2.21      2.34 o
   8   6   9        1.51       -2.54      2.54 o
   9   6   9        0.86       -2.02      2.67 o
  10   6   9       18.76       14.31      6.19 o
  -6   7   9        7.02        6.98      4.76 o
  -5   7   9        4.60        4.08      2.84 o
  -4   7   9        0.01       -0.57      1.65 o
  -3   7   9        0.11        0.32      1.61 o
  -2   7   9       62.43       76.45      3.47 o
  -1   7   9       41.76       39.48      2.65 o
   0   7   9        0.30       -1.35      1.35 o
   1   7   9        0.00        0.68      1.40 o
   2   7   9        8.87       12.09      2.37 o
   3   7   9       25.24       29.46      2.84 o
   4   7   9        9.59       11.24      2.23 o
   5   7   9        0.53       -0.54      2.34 o
   6   7   9        2.92       -1.25      2.15 o
   7   7   9        0.00        2.20      2.46 o
   8   7   9        8.22        9.47      3.47 o
   9   7   9       16.57       23.93      4.12 o
  10   7   9        8.46       11.23      6.56 o
  -6   8   9        1.12        1.64      4.92 o
  -5   8   9      112.24      113.91      6.62 o
  -4   8   9        3.53       -1.55      2.75 o
  -3   8   9      256.35      269.25      6.70 o
  -2   8   9       42.15       37.16      2.87 o
  -1   8   9       16.55       14.01      2.45 o
   0   8   9       52.50       53.00      3.09 o
   1   8   9        0.03        0.03      1.59 o
   2   8   9       45.59       41.67      3.38 o
   3   8   9       27.28       13.65      2.50 o
   4   8   9        2.14       -1.79      1.90 o
   5   8   9        6.21        0.53      4.23 o
   6   8   9       20.64       14.03      3.50 o
   7   8   9       11.17       10.18      3.21 o
   8   8   9        0.67        1.73      3.46 o
   9   8   9        6.94        8.77      3.80 o
  10   8   9        0.43        0.08      4.55 o
  -6   9   9        0.02       -5.06      5.06 o
  -5   9   9       17.23       12.55      3.99 o
  -4   9   9        3.03        5.14      3.31 o
  -3   9   9        0.51        2.15      2.27 o
  -2   9   9       15.98       20.38      2.98 o
  -1   9   9       77.92       76.06      4.34 o
   0   9   9       42.02       39.77      3.43 o
   1   9   9       95.32       80.92      3.81 o
   2   9   9        5.02        2.13      1.94 o
   3   9   9        5.12        2.42      2.47 o
   4   9   9        0.23        3.15      2.91 o
   5   9   9       61.28       49.15      8.62 o
   6   9   9        1.07       -3.18      3.18 o
   7   9   9        4.52        3.12      4.99 o
   8   9   9        5.16        6.93      5.57 o
   9   9   9       42.40       59.02      8.71 o
  10   9   9        0.03       -4.92      4.98 o
  -7  10   9        0.26        2.80      7.61 o
  -6  10   9        6.22       14.68      7.61 o
  -5  10   9        2.47       10.03      4.97 o
  -4  10   9       81.21       89.94      6.66 o
  -3  10   9       40.83       50.03      5.24 o
  -2  10   9        2.82        3.28      2.65 o
  -1  10   9       67.10       69.74      5.46 o
   0  10   9        4.43        3.23      3.09 o
   1  10   9       22.17       13.99      6.50 o
   2  10   9       16.76        9.35      4.33 o
   3  10   9       48.11       31.16     13.40 o
   4  10   9       11.58       10.36      6.02 o
   5  10   9        6.39        9.03      4.31 o
   6  10   9        0.07        3.13      5.77 o
   7  10   9        8.75       10.05      4.75 o
   8  10   9        0.00        6.79      5.77 o
   9  10   9        3.25        6.25      6.14 o
  -6  11   9        5.52        4.69      7.21 o
  -5  11   9        2.73       -6.11      6.11 o
  -4  11   9       29.33       18.29      5.97 o
  -3  11   9       23.58       21.62      4.76 o
  -2  11   9        7.94        3.07      3.60 o
  -1  11   9       14.73       12.45      4.43 o
   0  11   9        1.93        8.12      3.84 o
   1  11   9       42.44       52.29      7.16 o
   2  11   9        0.47       -3.43      3.84 o
   3  11   9        8.68       -0.90      3.88 o
   4  11   9        0.29        2.90      4.09 o
   5  11   9        0.19       -3.74      4.34 o
   6  11   9        2.37        2.63      6.91 o
   7  11   9        0.10       -5.40      5.40 o
   8  11   9        1.82        7.80      6.62 o
  -4  12   9        2.11        4.70      5.33 o
  -3  12   9        2.03        1.75      9.57 o
  -2  12   9        3.92       -0.41      3.97 o
  -1  12   9        4.46       12.71      4.36 o
   0  12   9        2.97        9.66      5.31 o
   1  12   9        2.21        2.51      4.46 o
   2  12   9        0.28       -3.80      3.80 o
   3  12   9        1.15       -1.11      8.37 o
   4  12   9        7.97        8.21      4.70 o
   5  12   9        1.08        8.35      5.30 o
   6  12   9        0.71       -2.87      4.80 o
  -2  13   9        0.35        1.34      5.07 o
  -1  13   9       12.35       18.29      6.31 o
   0  13   9        5.64        4.17      5.36 o
   1  13   9        2.42        9.53      5.40 o
   2  13   9        1.40       -1.11      4.75 o
   3  13   9        1.82        7.41      6.29 o
   4  13   9        2.97       -0.13      4.64 o
   0 -11  10        0.23       -6.93      6.93 o
  -4 -10  10        5.75       13.48      6.45 o
  -3 -10  10        1.51        4.15      5.82 o
  -2 -10  10        0.28       -2.89      4.99 o
  -1 -10  10        0.15        3.26      7.71 o
   0 -10  10        0.42        6.29      5.46 o
   1 -10  10        0.15        9.30      7.80 o
   2 -10  10        0.07       -5.43      6.81 o
   3 -10  10        0.22       -0.93      8.40 o
   4 -10  10        0.34        2.86      7.95 o
  -6  -9  10        0.80       -3.73      5.96 o
  -5  -9  10        1.92        3.65      5.66 o
  -4  -9  10       10.14        6.51      5.25 o
  -3  -9  10        0.43       -4.52      4.52 o
  -2  -9  10        2.79        7.04      5.08 o
  -1  -9  10        0.55        0.78      4.85 o
   0  -9  10       13.75       13.04      6.93 o
   1  -9  10        1.91       -0.69     10.93 o
   2  -9  10        1.60        7.24      7.07 o
   3  -9  10       30.04       36.64      6.43 o
   4  -9  10       20.89       22.74      7.25 o
   5  -9  10       16.19       29.61      9.70 o
   6  -9  10       10.17       15.55      8.77 o
  -7  -8  10        0.00       -6.62      6.62 o
  -6  -8  10       19.52       13.97      6.17 o
  -5  -8  10        5.08       -1.51      4.67 o
  -4  -8  10       21.09       11.81      6.48 o
  -3  -8  10        0.38       -4.00      4.00 o
  -2  -8  10        4.30        3.46      4.53 o
  -1  -8  10        3.33       -1.42      4.08 o
   0  -8  10        4.99        7.56      6.94 o
   1  -8  10        2.19       -0.48      2.98 o
   2  -8  10        0.01       -1.52      4.23 o
   3  -8  10       10.76        7.34      4.63 o
   4  -8  10        0.69        5.31      4.74 o
   5  -8  10        2.58       10.03      5.10 o
   6  -8  10        6.06        2.80      7.32 o
   7  -8  10       35.96       46.60      9.22 o
  -8  -7  10       14.50       25.39      8.82 o
  -7  -7  10        0.30        4.30      6.96 o
  -6  -7  10        5.91        3.38      4.33 o
  -5  -7  10        0.66       -1.14      3.83 o
  -4  -7  10       29.61       26.00      5.72 o
  -3  -7  10        7.75       12.88      4.57 o
  -2  -7  10       35.67       31.68      6.99 o
  -1  -7  10        0.27       -0.05      2.08 o
   0  -7  10        8.14       10.18      2.92 o
   1  -7  10        4.66        3.25      2.89 o
   2  -7  10       13.31       16.17      2.93 o
   3  -7  10        0.08       -2.57      3.05 o
   4  -7  10       13.67       12.07      4.85 o
   5  -7  10        1.19       -3.41      4.10 o
   6  -7  10        0.61        4.99      4.39 o
   7  -7  10        2.04       -0.40      5.74 o
   8  -7  10        4.42        0.59      5.80 o
  -9  -6  10        0.09       -4.81      6.11 o
  -8  -6  10       34.23       25.39      8.37 o
  -7  -6  10       53.08       64.96     10.24 o
  -6  -6  10       64.87       70.57      7.43 o
  -5  -6  10       16.23       17.73      5.34 o
  -4  -6  10        4.95        3.14      3.92 o
  -3  -6  10       22.25       16.89      3.35 o
  -2  -6  10      123.39      130.22      6.46 o
  -1  -6  10       23.57       27.62      2.33 o
   0  -6  10        3.14        0.26      1.68 o
   1  -6  10       13.25       14.31      2.62 o
   2  -6  10        3.72        1.87      1.89 o
   3  -6  10        0.55        0.66      2.60 o
   4  -6  10       11.66       16.40      2.76 o
   5  -6  10        5.37        6.23      3.24 o
   6  -6  10       38.37       45.50      4.19 o
   7  -6  10       51.55       48.00      5.23 o
   8  -6  10        5.30        3.00      5.54 o
   9  -6  10        3.55        2.40      4.89 o
  -9  -5  10        3.72        5.49      6.25 o
  -8  -5  10       59.69       66.23      9.76 o
  -7  -5  10       10.60        9.76      6.53 o
  -6  -5  10       31.89       31.87      8.09 o
  -5  -5  10       83.56       95.90     10.95 o
  -4  -5  10        3.97        3.44      2.43 o
  -3  -5  10       45.11       44.31      5.45 o
  -2  -5  10      290.33      314.55      9.18 o
  -1  -5  10      157.71      163.27      5.79 o
   0  -5  10       30.01       36.65      3.48 o
   1  -5  10        0.00        0.17      1.63 o
   2  -5  10      744.30      727.44     12.21 o
   3  -5  10        2.16        3.07      1.86 o
   4  -5  10       71.45       70.04      3.62 o
   5  -5  10      230.41      224.42      8.26 o
   6  -5  10        4.34        5.23      2.54 o
   7  -5  10        1.67       -0.35      2.43 o
   8  -5  10       26.26       25.43      3.94 o
   9  -5  10       11.92        6.63      3.70 o
 -10  -4  10        5.25        2.06      5.88 o
  -6  -4  10       29.36       23.60      7.45 o
  -5  -4  10       10.80       17.05      6.18 o
  -4  -4  10        0.03       -0.63      1.96 o
  -3  -4  10       47.53       48.31      3.61 o
  -2  -4  10        7.77        7.95      2.31 o
  -1  -4  10       32.79       39.11      3.43 o
   0  -4  10      710.64      661.52     12.05 o
   1  -4  10      159.14      165.71      5.28 o
   2  -4  10       93.80       90.49      3.67 o
   3  -4  10       18.66       16.42      2.18 o
   4  -4  10       20.48       26.96      2.79 o
   5  -4  10      110.69      111.42      5.00 o
   6  -4  10      270.73      290.11      7.88 o
   7  -4  10       48.82       45.80      3.70 o
   8  -4  10       10.26       14.44      2.85 o
   9  -4  10        0.18       -2.54      2.54 o
  -7  -3  10        6.09        2.48      3.27 o
  -6  -3  10      171.65      176.84     20.10 o
  -5  -3  10       72.83       57.96      3.21 o
  -4  -3  10        0.35        1.65      1.38 o
  -3  -3  10       11.36       16.72      3.11 o
  -2  -3  10      128.64      135.78      4.35 o
  -1  -3  10      191.32      194.29     10.98 o
   0  -3  10      194.60      215.92      5.02 o
   1  -3  10      493.92      480.44      9.49 o
   2  -3  10       79.93       74.14      3.45 o
   3  -3  10      383.96      408.86      8.70 o
   4  -3  10       88.22       77.68      3.37 o
   5  -3  10        1.11        1.55      1.45 o
   6  -3  10      133.11      137.66      5.16 o
   7  -3  10        1.17       -0.20      2.11 o
   8  -3  10       11.11        8.94      2.57 o
   9  -3  10        4.62        6.99      2.44 o
  -8  -2  10       19.49       12.58      5.01 o
  -7  -2  10        1.43       -0.99      2.85 o
  -6  -2  10        0.00        0.84      4.14 o
  -5  -2  10       15.37       15.71      1.77 o
  -4  -2  10        8.64        9.60      1.67 o
  -3  -2  10       38.62       38.03      2.45 o
  -2  -2  10        0.03        1.13      1.34 o
  -1  -2  10      129.78      127.47      5.11 o
   0  -2  10       98.91       89.79      3.69 o
   1  -2  10      117.01      103.84      3.42 o
   2  -2  10        1.86        4.82      1.55 o
   3  -2  10        9.75        9.38      1.89 o
   4  -2  10        1.95       -1.26      1.78 o
   5  -2  10        2.87        2.22      1.47 o
   6  -2  10        0.17       -0.24      1.61 o
   7  -2  10        2.19        3.83      2.02 o
   8  -2  10      129.56      146.21      5.33 o
   9  -2  10        1.44        4.33      4.04 o
  -9  -1  10        5.40        3.20      4.41 o
  -8  -1  10       70.21       75.71      7.49 o
  -7  -1  10        6.68        2.83      2.74 o
  -6  -1  10        2.79        0.16      2.62 o
  -5  -1  10      118.39       99.44      3.70 o
  -4  -1  10       19.97       17.70      1.74 o
  -3  -1  10        1.91        0.71      1.32 o
  -2  -1  10      511.46      502.41      9.40 o
  -1  -1  10        4.30        3.55      1.41 o
   0  -1  10        6.05        4.59      1.50 o
   1  -1  10        4.98        1.35      1.23 o
   2  -1  10      264.98      276.94      5.81 o
   3  -1  10        3.80        2.40      1.33 o
   4  -1  10      141.29      152.60      5.02 o
   5  -1  10       20.96       21.69      1.68 o
   6  -1  10       12.85       18.01      1.87 o
   7  -1  10        0.25        0.94      1.88 o
   8  -1  10        1.32        3.61      2.61 o
   9  -1  10       56.41       72.61      5.98 o
  10  -1  10       15.48       17.79      5.88 o
 -10   0  10        1.48        7.86      4.95 o
  -9   0  10        0.13        0.51      3.70 o
  -8   0  10        9.39        4.95      4.10 o
  -7   0  10        0.31       -0.45      2.67 o
  -6   0  10       14.37       18.98      4.20 o
  -5   0  10       29.64       29.44      2.24 o
  -4   0  10        0.92        2.08      1.51 o
  -3   0  10       27.91       25.75      2.64 o
  -2   0  10       44.50       47.46      2.65 o
  -1   0  10      111.37      116.78      3.93 o
   0   0  10       57.52       68.12      4.60 o
   1   0  10       20.56       24.86      2.41 o
   2   0  10        4.07        3.45      1.42 o
   3   0  10       95.86       92.29      3.25 o
   4   0  10       17.56       18.61      1.46 o
   5   0  10       10.60       14.84      1.47 o
   6   0  10       58.65       51.45      4.69 o
   7   0  10       30.41       29.49      3.08 o
   8   0  10       22.37       25.67      4.26 o
   9   0  10       16.95       21.70      4.02 o
  10   0  10        2.71       -0.42      4.58 o
 -10   1  10       13.87       14.39      5.37 o
  -9   1  10       33.16       36.99      5.74 o
  -8   1  10      127.92      115.57      8.74 o
  -7   1  10      113.71      112.04      6.45 o
  -6   1  10        7.40        1.68      2.25 o
  -5   1  10       26.85       28.32      2.01 o
  -4   1  10        2.45        5.23      1.52 o
  -3   1  10      138.23      165.87      6.51 o
  -2   1  10      934.34      974.74     18.28 o
  -1   1  10       16.06       16.55      1.87 o
   0   1  10        0.63       -0.49      1.22 o
   1   1  10       64.41       75.29      3.89 o
   2   1  10      546.58      553.88     10.27 o
   3   1  10       36.42       30.36      1.82 o
   4   1  10        8.25       14.91      1.61 o
   5   1  10       69.99       60.27      3.50 o
   6   1  10        7.40        9.55      1.98 o
   7   1  10      106.26      102.49      4.81 o
   8   1  10        2.56        0.74      2.00 o
   9   1  10       18.61       16.17      3.82 o
  10   1  10       12.02        6.31      4.95 o
 -10   2  10       42.97       52.77      7.18 o
  -9   2  10       21.88        9.76      4.35 o
  -8   2  10       28.62       19.80      4.89 o
  -7   2  10        0.01        2.06      2.66 o
  -6   2  10       10.57       11.03      2.70 o
  -5   2  10        0.12        1.11      2.16 o
  -4   2  10        3.23        0.52      1.27 o
  -3   2  10       87.12      109.07      3.54 o
  -2   2  10      141.46      148.72      5.04 o
  -1   2  10        6.92        6.30      2.25 o
   0   2  10      220.11      204.11      4.58 o
   1   2  10       43.67       39.38      2.14 o
   2   2  10      179.06      170.77      4.90 o
   3   2  10       56.15       62.54      3.04 o
   4   2  10       63.81       72.86      2.95 o
   5   2  10       21.38       24.27      2.09 o
   6   2  10      160.97      148.99      4.94 o
   7   2  10       10.76       10.71      2.47 o
   8   2  10       52.98       54.10      5.59 o
   9   2  10        4.26        2.59      3.02 o
  10   2  10       37.83       40.85      5.52 o
  -9   3  10        0.31       -1.05      3.70 o
  -8   3  10        0.03       -2.74      2.74 o
  -7   3  10        0.00       -1.02      3.00 o
  -6   3  10       54.92       50.05      3.87 o
  -5   3  10      479.77      500.25     10.33 o
  -4   3  10      137.15      137.20      4.64 o
  -3   3  10      288.79      273.26      6.36 o
  -2   3  10        2.22        1.66      1.48 o
  -1   3  10      130.17      117.02      3.77 o
   0   3  10       17.33       19.30      1.53 o
   1   3  10       44.17       42.27      2.78 o
   2   3  10        9.49        7.83      1.57 o
   3   3  10       76.25       78.48      3.17 o
   4   3  10        6.90        9.13      1.53 o
   5   3  10       10.65       12.65      1.54 o
   6   3  10       25.56       32.28      2.49 o
   7   3  10        1.96        1.28      2.13 o
   8   3  10       56.74       62.23      4.00 o
   9   3  10       58.54       52.02      3.41 o
  10   3  10       25.34       31.14      5.04 o
  -9   4  10        1.28        4.07      4.38 o
  -8   4  10        2.29        4.78      4.02 o
  -7   4  10       44.97       33.40      5.49 o
  -6   4  10       56.41       54.03      5.20 o
  -5   4  10      417.70      462.00     11.35 o
  -4   4  10        5.27        9.11      1.62 o
  -3   4  10       65.46       64.70      4.26 o
  -2   4  10      690.46      709.24     12.23 o
  -1   4  10      147.50      155.31      5.04 o
   0   4  10      290.49      276.78      6.88 o
   1   4  10      646.11      622.50     11.78 o
   2   4  10      178.00      190.17      4.90 o
   3   4  10       22.55       21.80      2.06 o
   4   4  10       61.53       54.46      3.11 o
   5   4  10       71.70       71.65      3.08 o
   6   4  10      321.93      340.27     13.57 o
   7   4  10        1.77        2.88      2.30 o
   8   4  10       59.52       59.61      4.10 o
   9   4  10       26.45       28.99      3.08 o
  10   4  10        0.36        5.92      4.09 o
  -8   5  10        6.19        2.91      4.27 o
  -7   5  10        0.03        0.71      3.68 o
  -6   5  10        2.07        5.25      3.07 o
  -5   5  10       66.23       63.68      4.47 o
  -4   5  10        3.58        8.79      1.82 o
  -3   5  10       91.37      109.74      4.36 o
  -2   5  10       13.71       19.23      2.34 o
  -1   5  10      246.55      237.57      9.92 o
   0   5  10      131.76      140.01      4.92 o
   1   5  10      237.04      233.24      6.45 o
   2   5  10       27.76       28.56      2.34 o
   3   5  10      376.40      357.54      9.07 o
   4   5  10      455.19      448.19      9.44 o
   5   5  10      118.73      122.63      4.11 o
   6   5  10        2.48        0.18      1.55 o
   7   5  10       85.75       94.89      5.16 o
   8   5  10       10.02        5.85      2.66 o
   9   5  10        1.15       -2.31      2.31 o
  10   5  10       15.48        4.16      4.38 o
  -6   6  10        2.67        4.33      3.12 o
  -5   6  10      185.05      208.16      9.27 o
  -4   6  10        9.78        8.73      2.18 o
  -3   6  10       31.88       42.49      3.15 o
  -2   6  10        6.01       11.52      2.73 o
  -1   6  10       87.68      109.29      3.88 o
   0   6  10       19.30       16.30      2.01 o
   1   6  10       12.39        8.67      1.61 o
   2   6  10        0.24       -1.43      1.43 o
   3   6  10       13.01       13.80      1.41 o
   4   6  10        5.02        6.13      1.96 o
   5   6  10       25.28       19.88      1.89 o
   6   6  10        4.32        3.57      1.76 o
   7   6  10       31.21       33.77      3.69 o
   8   6  10        4.70        5.00      3.12 o
   9   6  10       10.79       12.77      3.69 o
  10   6  10        2.86       -1.07      5.66 o
  -6   7  10        0.12        4.33      5.83 o
  -5   7  10       55.88       48.68      5.84 o
  -4   7  10        0.62        4.95      2.88 o
  -3   7  10       36.95       37.23      2.83 o
  -2   7  10        7.96        5.15      1.99 o
  -1   7  10       94.53       98.40      3.90 o
   0   7  10        0.00        0.14      1.52 o
   1   7  10       26.34       31.29      2.43 o
   2   7  10       40.22       45.05      3.80 o
   3   7  10       11.68       11.00      2.37 o
   4   7  10        3.87        0.53      1.87 o
   5   7  10        0.06       -2.76      2.76 o
   6   7  10        1.70        2.76      2.71 o
   7   7  10       26.52       27.95      3.90 o
   8   7  10        2.71        4.34      3.49 o
   9   7  10        6.50        5.11      3.39 o
  10   7  10        0.17        1.14      3.40 o
  -5   8  10       50.76       51.98      6.36 o
  -4   8  10       13.12       11.92      4.76 o
  -3   8  10       11.97       10.83      2.58 o
  -2   8  10       16.75       11.12      2.22 o
  -1   8  10       56.33       54.16      3.31 o
   0   8  10       74.21       74.19      3.60 o
   1   8  10        7.22        8.25      1.91 o
   2   8  10       25.70       26.58      2.43 o
   3   8  10        6.92        9.36      2.45 o
   4   8  10       17.62       22.03      2.88 o
   5   8  10       15.16       13.21      3.35 o
   6   8  10        0.00        0.55      2.79 o
   7   8  10        0.18       -2.26      2.67 o
   8   8  10        0.36       -1.86      3.46 o
   9   8  10        0.60        7.21      5.46 o
  10   8  10        0.28       -3.62      4.52 o
  -6   9  10       12.35       25.03      7.83 o
  -5   9  10        0.12       -1.11      3.43 o
  -4   9  10       20.00       29.36      4.68 o
  -3   9  10       52.02       44.17      3.84 o
  -2   9  10       20.17       18.00      3.02 o
  -1   9  10       36.40       33.07      5.50 o
   0   9  10       46.39       51.96      4.60 o
   1   9  10       25.85       22.94      4.49 o
   2   9  10        0.14       -0.18      1.96 o
   3   9  10       47.73       31.30      4.00 o
   4   9  10        0.30        1.09      2.70 o
   5   9  10       26.13       22.71      4.99 o
   6   9  10        1.63        7.49      4.14 o
   7   9  10       34.90       24.39      7.55 o
   8   9  10        0.09        1.05      5.34 o
   9   9  10       12.91       11.34      6.28 o
  -6  10  10       30.87       43.78      9.70 o
  -5  10  10       61.94       81.93      8.87 o
  -4  10  10        6.48        9.76      3.97 o
  -3  10  10       17.46       18.98      4.35 o
  -2  10  10       20.65       21.06      4.15 o
  -1  10  10        0.18       -2.95      2.95 o
   0  10  10        3.54       14.02      3.45 o
   1  10  10       61.67       57.95      4.90 o
   2  10  10       12.24       12.11      4.78 o
   3  10  10        7.23        1.75      4.10 o
   4  10  10        1.35        1.44      3.71 o
   5  10  10       13.55       16.09      4.95 o
   6  10  10        1.92        5.95      4.44 o
   7  10  10        0.01        0.48      4.04 o
   8  10  10        1.43        0.40      6.14 o
   9  10  10        0.26       -0.88      5.77 o
  -5  11  10       12.57       17.11      9.16 o
  -4  11  10       23.43       26.42      6.49 o
  -3  11  10       12.44       11.53      4.54 o
  -2  11  10        5.43        6.17      5.28 o
  -1  11  10        2.43        4.26      3.27 o
   0  11  10        2.29        5.10      4.64 o
   1  11  10        2.02       -0.28      4.20 o
   2  11  10        0.38       -2.11      4.34 o
   3  11  10        9.54        4.72      4.51 o
   4  11  10        0.02        0.77      4.08 o
   5  11  10        4.28        7.74      5.25 o
   6  11  10        1.45       -0.42      4.46 o
   7  11  10        0.15       -3.62      5.74 o
  -4  12  10        2.49       -5.09      5.09 o
  -3  12  10        1.27        2.41      5.19 o
  -2  12  10        3.30       -1.39      8.71 o
  -1  12  10        2.56       -3.15      4.69 o
   0  12  10        0.51        3.69      4.91 o
   1  12  10        9.96        8.56      5.12 o
   2  12  10        0.36        0.08      4.43 o
   3  12  10        0.08       -3.84      3.84 o
   4  12  10        5.14        7.13      5.04 o
   5  12  10        1.90        1.16      5.26 o
   6  12  10        0.82       -2.83      5.02 o
  -1  13  10        0.42       -0.94      6.48 o
   0  13  10        1.75        4.93      5.37 o
   1  13  10        5.84       13.25      6.28 o
   2  13  10        7.19        9.94      7.10 o
   3  13  10        0.26       -0.73      4.57 o
   4  13  10        4.96        9.86      5.71 o
  -3 -10  11        0.07        1.92      7.92 o
  -2 -10  11        9.71       22.15      6.78 o
  -1 -10  11        0.30        4.91      5.93 o
   0 -10  11        3.02       -2.71      7.13 o
   1 -10  11        3.45       10.38      8.00 o
   2 -10  11        0.27       -6.02      6.02 o
   3 -10  11       18.53       17.59      9.70 o
  -5  -9  11        1.51        3.16      5.58 o
  -4  -9  11        0.00        3.24      5.30 o
  -3  -9  11        0.21        6.47      5.66 o
  -2  -9  11        1.92        2.50      9.84 o
  -1  -9  11        0.60       -4.63      4.63 o
   0  -9  11        1.96       -0.36      5.15 o
   1  -9  11       21.48       48.22     10.89 o
   2  -9  11        5.27       -0.76      6.53 o
   3  -9  11        0.00        3.42      7.15 o
   4  -9  11        8.71        9.30      8.40 o
   5  -9  11       14.90       13.23      8.82 o
  -6  -8  11       17.81       19.61      6.59 o
  -5  -8  11        4.00        7.81     11.61 o
  -4  -8  11        2.31       -1.31      4.60 o
  -3  -8  11        4.04        1.18      4.54 o
  -2  -8  11        0.94       -4.40      4.40 o
  -1  -8  11        8.71       16.29      5.69 o
   0  -8  11        0.99        4.93      4.51 o
   1  -8  11        0.71        1.50      4.40 o
   2  -8  11        6.40        6.78      4.33 o
   3  -8  11       80.48       97.22      8.13 o
   4  -8  11       13.70       11.40      5.38 o
   5  -8  11       39.15       46.59      9.94 o
   6  -8  11       13.93       39.45      9.98 o
  -7  -7  11        4.23       -5.68      6.96 o
  -6  -7  11        1.96       -0.79      4.46 o
  -5  -7  11       18.04       18.15      5.44 o
  -4  -7  11        1.68        1.57      4.36 o
  -3  -7  11        0.05        0.28      4.15 o
  -2  -7  11       13.56       14.23      5.03 o
  -1  -7  11        8.37       15.86      5.11 o
   0  -7  11        6.54        8.71      2.68 o
   1  -7  11       34.66       39.72      4.30 o
   2  -7  11       32.36       33.15      4.31 o
   3  -7  11        2.08        3.37      3.89 o
   4  -7  11        2.07        3.02      4.37 o
   5  -7  11        2.58       17.29      5.34 o
   6  -7  11        1.29       -4.78      6.11 o
   7  -7  11       10.03       15.02      7.32 o
  -8  -6  11        0.85       -1.36      7.01 o
  -7  -6  11        4.95       -6.16      6.16 o
  -6  -6  11        0.25        3.29      7.18 o
  -5  -6  11        0.21        2.12      4.58 o
  -4  -6  11       37.83       18.62      5.30 o
  -3  -6  11        0.95        1.99      6.55 o
  -2  -6  11        1.10        1.82      4.10 o
  -1  -6  11       22.49       29.44      8.34 o
   0  -6  11       94.06       82.54      4.93 o
   1  -6  11       66.92       78.90      4.33 o
   2  -6  11       60.74       65.06      4.17 o
   3  -6  11       50.46       52.88      4.01 o
   4  -6  11      123.74      157.18      9.38 o
   5  -6  11       94.41      102.86     10.68 o
   6  -6  11        1.20       -0.50      4.81 o
   7  -6  11        0.00        5.37      5.85 o
   8  -6  11        4.21       -1.33      5.60 o
  -9  -5  11        4.91        3.51      6.14 o
  -8  -5  11        3.71        2.77      6.53 o
  -6  -5  11       51.84       56.62      9.59 o
  -5  -5  11       23.31       17.70      7.52 o
  -4  -5  11       50.41       44.06      4.80 o
  -3  -5  11       25.32       27.57      4.26 o
  -2  -5  11       46.93       37.95      5.26 o
  -1  -5  11       15.64       21.37      2.83 o
   0  -5  11      598.86      592.44     10.54 o
   1  -5  11       18.53       12.55      2.32 o
   2  -5  11        7.48        8.09      2.17 o
   3  -5  11       75.58       76.24      4.24 o
   4  -5  11       79.94       76.03      4.53 o
   5  -5  11       77.35       76.65      5.42 o
   6  -5  11       27.71       35.54      3.61 o
   7  -5  11       29.86       29.60      3.67 o
   8  -5  11        7.42        4.07      4.44 o
   9  -5  11        0.01       -2.97      4.47 o
  -6  -4  11       83.98       62.02      9.45 o
  -5  -4  11        6.23        2.38      5.57 o
  -4  -4  11       61.44       60.75      4.18 o
  -3  -4  11        9.98       10.84      2.59 o
  -2  -4  11     1025.25     1024.73     20.48 o
  -1  -4  11        8.62        8.56      2.59 o
   0  -4  11       99.89       98.42      4.20 o
   1  -4  11      236.28      202.76     14.62 o
   2  -4  11     1094.76     1072.52     16.24 o
   3  -4  11      122.34      123.46      6.20 o
   4  -4  11      473.36      499.33     11.02 o
   5  -4  11       15.06       13.99      2.71 o
   6  -4  11       16.47       21.21      2.97 o
   7  -4  11        2.23        5.57      2.50 o
   8  -4  11        2.51        6.16      3.14 o
   9  -4  11        0.42       -0.72      3.00 o
  -6  -3  11      174.82      213.42      9.95 o
  -5  -3  11       17.51       32.46      4.71 o
  -4  -3  11       21.70       17.18      2.03 o
  -3  -3  11       78.85       72.68      3.43 o
  -2  -3  11        2.12        0.29      1.64 o
  -1  -3  11       20.79       24.64      2.47 o
   0  -3  11      216.16      200.76      5.93 o
   1  -3  11      399.85      379.12     11.30 o
   2  -3  11      123.97      128.23      4.78 o
   3  -3  11       12.67        8.91      2.28 o
   4  -3  11      123.86      128.47      4.39 o
   5  -3  11       26.08       21.65      2.43 o
   6  -3  11       67.07       59.64      3.86 o
   7  -3  11        0.00        0.27      2.21 o
   8  -3  11       60.21       57.58      4.97 o
   9  -3  11        4.49        2.12      3.07 o
  -7  -2  11        0.64        1.78      3.90 o
  -6  -2  11       42.95       34.82      9.64 o
  -5  -2  11       43.00       52.54      3.44 o
  -4  -2  11       80.09       82.13      5.51 o
  -3  -2  11       60.33       69.76      3.31 o
  -2  -2  11       35.41       28.83      3.07 o
  -1  -2  11      140.87      146.77      4.81 o
   0  -2  11        3.28        2.72      2.13 o
   1  -2  11        2.04        0.94      1.45 o
   2  -2  11       56.84       47.47      2.71 o
   3  -2  11       10.23        9.59      1.89 o
   4  -2  11        1.67       -0.80      1.67 o
   5  -2  11       84.31       85.73      5.28 o
   6  -2  11      137.15      135.19      6.71 o
   7  -2  11        0.00       -1.96      1.96 o
   8  -2  11       57.96       63.26      3.99 o
   9  -2  11       15.71       18.74      3.65 o
  -8  -1  11       20.34       30.15      6.14 o
  -7  -1  11        0.07        2.66      3.90 o
  -6  -1  11       18.23       15.78      7.01 o
  -5  -1  11       51.73       43.99      4.55 o
  -4  -1  11       32.56       26.48      2.92 o
  -3  -1  11        7.21       13.83      2.34 o
  -2  -1  11       24.51       19.41      2.10 o
  -1  -1  11        0.00        1.39      1.42 o
   0  -1  11       20.70       20.50      2.69 o
   1  -1  11       72.27       72.99      5.87 o
   2  -1  11       91.13       99.82      3.54 o
   3  -1  11       95.52       95.48      3.60 o
   4  -1  11       49.54       50.80      2.39 o
   5  -1  11        0.13        0.54      1.58 o
   6  -1  11       13.94       11.38      2.21 o
   7  -1  11       89.96       94.71      4.39 o
   8  -1  11        0.06        2.18      2.53 o
   9  -1  11        1.42        2.11      3.08 o
  10  -1  11       12.13        7.27      6.08 o
  -8   0  11       15.62       16.46      5.26 o
  -7   0  11       17.39       25.37      5.37 o
  -6   0  11       12.82       17.46      3.56 o
  -5   0  11       27.70       23.41      4.17 o
  -4   0  11       79.07       83.56      5.77 o
  -3   0  11        1.02        1.31      1.39 o
  -2   0  11        0.18        4.38      2.57 o
  -1   0  11        0.09       -1.30      1.30 o
   0   0  11        9.63       10.20      1.82 o
   1   0  11       65.68       51.96      3.30 o
   2   0  11       87.66       85.77      3.76 o
   3   0  11       75.69       70.79      3.11 o
   4   0  11        6.95        6.76      1.36 o
   5   0  11        1.32       -1.04      1.10 o
   6   0  11        7.84       14.85      2.24 o
   7   0  11       36.13       41.47      6.14 o
   8   0  11      253.41      231.78      7.63 o
   9   0  11        0.31        0.05      2.22 o
  10   0  11       32.14       26.02      6.39 o
  -8   1  11        0.51       -0.68      3.56 o
  -7   1  11       48.72       54.61      6.56 o
  -6   1  11        0.01       -2.40      2.40 o
  -5   1  11       46.31       44.26      3.77 o
  -4   1  11        0.09        0.07      1.60 o
  -3   1  11       60.00       73.21      3.94 o
  -2   1  11       39.93       46.82      2.76 o
  -1   1  11        2.20        2.44      1.47 o
   0   1  11       75.55       74.29      3.66 o
   1   1  11        0.68       -1.99      1.99 o
   2   1  11      139.19      132.39      4.48 o
   3   1  11        9.15       11.05      1.29 o
   4   1  11       14.97       18.52      2.29 o
   5   1  11        0.00        1.34      1.36 o
   6   1  11        4.72        2.03      2.38 o
   7   1  11       19.64       20.70      3.00 o
   8   1  11        3.04        1.15      2.39 o
   9   1  11        0.24       -0.65      2.04 o
  10   1  11       10.43       15.84      5.74 o
  -8   2  11       90.12       85.38      8.26 o
  -7   2  11        6.88        7.58      4.21 o
  -6   2  11       51.93       50.90      4.81 o
  -5   2  11       27.94       27.65      3.33 o
  -4   2  11      118.42      123.24      5.78 o
  -3   2  11       31.72       29.92      2.43 o
  -2   2  11      117.82      114.78      5.02 o
  -1   2  11      290.85      299.08      6.59 o
   0   2  11       91.48       69.59      2.70 o
   1   2  11      280.22      270.38      5.67 o
   2   2  11       46.94       43.29      3.35 o
   3   2  11       11.72       11.58      1.94 o
   4   2  11       69.42       65.82      2.96 o
   5   2  11        3.99        3.76      1.47 o
   6   2  11        0.59        1.16      2.74 o
   7   2  11      111.23       97.67      4.99 o
   8   2  11       38.15       38.02      4.19 o
   9   2  11       41.14       36.01      3.68 o
  10   2  11        3.01        5.60      5.29 o
  -8   3  11       27.74       32.41      6.00 o
  -7   3  11      124.83      121.53      9.05 o
  -6   3  11       65.89       62.85      5.21 o
  -5   3  11       31.87       33.39      3.49 o
  -4   3  11       81.56       73.01      3.42 o
  -3   3  11       43.19       46.50      3.36 o
  -2   3  11        2.19        1.37      1.54 o
  -1   3  11       15.59       24.86      3.23 o
   0   3  11       92.42      106.09      3.18 o
   1   3  11      120.68      118.64      5.04 o
   2   3  11      184.08      198.81      5.68 o
   3   3  11        0.33       -1.31      1.31 o
   4   3  11        0.00       -1.26      1.49 o
   5   3  11       18.16       11.27      2.24 o
   6   3  11       76.26       88.33      4.72 o
   7   3  11       21.12       22.16      3.13 o
   8   3  11        9.74       12.96      2.92 o
   9   3  11       92.92       86.63      4.77 o
  10   3  11        0.00        3.45      5.03 o
  -7   4  11       42.80       15.24      4.98 o
  -6   4  11       18.38       11.52      7.59 o
  -5   4  11        0.23        1.13      2.34 o
  -4   4  11        4.64        3.06      1.78 o
  -3   4  11       11.63       14.00      2.05 o
  -2   4  11       44.71       47.12      2.84 o
  -1   4  11      630.49      653.30     14.07 o
   0   4  11       39.36       37.70      2.91 o
   1   4  11      130.22      144.10      5.14 o
   2   4  11        1.49        2.63      1.54 o
   3   4  11      285.18      270.66      6.24 o
   4   4  11      439.50      416.30      9.02 o
   5   4  11        1.49        1.40      1.67 o
   6   4  11        3.50        3.23      2.50 o
   7   4  11      399.09      404.59      9.43 o
   8   4  11      221.88      208.56      7.36 o
   9   4  11        3.39        4.56      2.71 o
  10   4  11        4.45        7.49      5.77 o
  -6   5  11        3.00        4.90      3.27 o
  -5   5  11       31.55       23.05      3.36 o
  -4   5  11       65.98       59.37      3.32 o
  -3   5  11       85.06       98.10      4.81 o
  -2   5  11        5.99        9.48      2.03 o
  -1   5  11      122.74      134.75      5.08 o
   0   5  11       17.32       16.53      2.45 o
   1   5  11      251.71      247.53     12.01 o
   2   5  11      355.40      335.68      8.22 o
   3   5  11      129.02      132.05      5.07 o
   4   5  11      195.04      216.90      7.20 o
   5   5  11      281.17      271.59      7.04 o
   6   5  11       34.86       33.01      4.66 o
   7   5  11       22.16       23.32      4.69 o
   8   5  11       25.54       22.09      3.88 o
   9   5  11        0.73       -2.83      2.83 o
  10   5  11        0.37       -2.94      5.54 o
  -6   6  11        5.58       12.16      6.11 o
  -5   6  11        5.39        5.12      5.67 o
  -4   6  11       13.22       13.13      2.66 o
  -3   6  11       74.94       69.46      5.61 o
  -2   6  11      207.15      195.84      6.21 o
  -1   6  11       40.12       45.31      3.38 o
   0   6  11      171.75      180.44     10.75 o
   1   6  11       19.38       17.01      3.53 o
   2   6  11       51.19       46.84      3.50 o
   3   6  11       85.37       86.53      4.31 o
   4   6  11       40.65       35.17      3.12 o
   5   6  11       25.12       28.15      3.76 o
   6   6  11       23.02       23.29      4.65 o
   7   6  11        0.15       -2.51      2.51 o
   8   6  11        0.36       -1.29      3.12 o
   9   6  11        6.56        5.33      3.45 o
  10   6  11        0.03        6.36      6.16 o
  -5   7  11        5.56        3.17      5.40 o
  -4   7  11        9.76       20.59      5.05 o
  -3   7  11       27.03       25.48      3.04 o
  -2   7  11        0.31       -1.81      1.81 o
  -1   7  11       62.66       55.01      5.58 o
   0   7  11       14.14       24.51      3.26 o
   1   7  11       94.87       86.16      3.82 o
   2   7  11       99.33      104.26      3.63 o
   3   7  11       24.87       31.33      2.08 o
   4   7  11        9.48       11.84      2.51 o
   5   7  11       10.10        5.07      4.98 o
   6   7  11        1.20       -2.64      2.64 o
   7   7  11        0.07        0.45      2.81 o
   8   7  11        4.54       -1.41      3.36 o
   9   7  11        1.22        2.06      5.15 o
  10   7  11        4.03        1.13      4.38 o
  -5   8  11       14.02       14.57     12.34 o
  -4   8  11        0.10       -2.32      3.80 o
  -3   8  11       10.32        7.98      3.32 o
  -2   8  11       56.88       55.44      3.93 o
  -1   8  11       19.81       16.68      4.62 o
   0   8  11       16.96       16.71      2.64 o
   1   8  11       31.65       34.50      2.76 o
   2   8  11        8.04        7.38      3.03 o
   3   8  11       29.77       22.54      2.27 o
   4   8  11        3.84        5.69      3.22 o
   5   8  11        1.00       -0.61      2.83 o
   6   8  11        2.01        5.27      4.01 o
   7   8  11       32.20       31.36      7.24 o
   8   8  11        1.62       -2.55      4.89 o
   9   8  11       20.42       28.19      7.04 o
  10   8  11       13.06       23.27      6.08 o
  -5   9  11       15.17       13.18      5.06 o
  -4   9  11        5.32        2.86      3.68 o
  -3   9  11        2.06        1.40      3.15 o
  -2   9  11       66.22       78.48      5.73 o
  -1   9  11       36.36       28.58      4.07 o
   0   9  11        6.28        6.40      3.00 o
   1   9  11        0.03       -1.04      2.57 o
   2   9  11        0.46       -3.55      3.55 o
   3   9  11       47.96       43.66      4.67 o
   4   9  11        0.04        0.31      3.64 o
   5   9  11        4.32        2.78      3.93 o
   6   9  11        2.86        4.37      4.45 o
   7   9  11       14.73        5.54     13.08 o
   8   9  11        4.16        1.67      6.08 o
   9   9  11        3.53        1.30      6.16 o
  -6  10  11        9.74        0.59      6.98 o
  -5  10  11        0.39        3.31      7.27 o
  -4  10  11       14.83       17.03      4.55 o
  -3  10  11       10.04       10.82      4.05 o
  -2  10  11        1.81       -2.95      2.95 o
  -1  10  11       20.19       23.88      4.15 o
   0  10  11        2.22       -2.13      4.50 o
   1  10  11       22.49       13.86      5.40 o
   2  10  11        0.23       -1.18      4.65 o
   3  10  11       17.30        8.55      7.86 o
   4  10  11        0.55       -1.22      6.50 o
   5  10  11        6.49        6.67      4.93 o
   6  10  11        0.07        4.03      4.46 o
   7  10  11        0.43        0.42      6.31 o
   8  10  11        0.42        0.62      5.46 o
  -5  11  11       12.01        4.24      8.12 o
  -4  11  11        3.79        9.57      5.18 o
  -3  11  11        3.31        8.36      5.31 o
  -2  11  11        1.18       -1.12      6.55 o
  -1  11  11        1.78        2.99      7.51 o
   0  11  11        1.56        4.43      4.54 o
   1  11  11       24.67       20.42      6.43 o
   2  11  11        0.50        2.13      4.04 o
   3  11  11       18.34       13.21      6.69 o
   4  11  11        0.20        4.21      4.36 o
   5  11  11        3.47        3.99      4.63 o
   6  11  11        0.62       -1.60      4.56 o
   7  11  11        8.39       14.51      7.95 o
  -3  12  11       10.25        9.79      5.59 o
  -2  12  11        1.35        3.14      6.08 o
  -1  12  11        2.06       -2.09      5.33 o
   0  12  11        1.54        4.35      6.45 o
   1  12  11        5.02        2.49      5.66 o
   2  12  11        1.70        1.11      4.98 o
   3  12  11        2.13       16.96      7.65 o
   4  12  11        0.28        1.18      4.86 o
   5  12  11        2.30        8.39      5.70 o
   6  12  11        4.33       -3.79      6.70 o
   0  13  11        8.59       17.88     11.27 o
   1  13  11        5.46        6.56      9.12 o
   2  13  11        2.80        9.94      9.15 o
   3  13  11        1.90        4.19      6.22 o
  -4  -9  12        0.94        3.87     10.35 o
  -3  -9  12        0.21        0.38      5.40 o
  -2  -9  12       20.24       40.67      7.77 o
  -1  -9  12        2.51       13.00      6.19 o
   0  -9  12        0.05        0.57      7.49 o
   1  -9  12       25.61       13.57      8.79 o
   2  -9  12       21.46       20.30      8.99 o
   3  -9  12       28.70       31.93     10.75 o
   4  -9  12        4.12        5.57      8.79 o
  -5  -8  12        0.45        5.17      5.44 o
  -4  -8  12        5.99        6.85      4.99 o
  -3  -8  12        1.68        7.91      5.56 o
  -2  -8  12        5.39        9.95      5.19 o
  -1  -8  12        0.87       -3.75      5.71 o
   0  -8  12        1.57        7.94      5.17 o
   1  -8  12       88.09      111.01     13.59 o
   2  -8  12        0.01        2.55      5.88 o
   3  -8  12        4.71        1.64      6.62 o
   4  -8  12        1.40        3.84      5.01 o
   5  -8  12        0.00        2.97      7.64 o
  -7  -7  12        2.33       18.89      9.84 o
  -6  -7  12       17.44       22.53      6.28 o
  -5  -7  12        2.68       -4.46      4.46 o
  -4  -7  12        0.58        0.99      4.68 o
  -3  -7  12        0.52       -5.15      5.15 o
  -2  -7  12        0.01       -3.91      3.91 o
  -1  -7  12       15.00       16.28      5.45 o
   0  -7  12        5.93        4.44      4.62 o
   1  -7  12        0.01        0.49      3.80 o
   2  -7  12       16.10       21.24      5.21 o
   3  -7  12       13.12       16.90      4.82 o
   4  -7  12        0.03        3.36      4.58 o
   5  -7  12       29.61       29.46      6.31 o
   6  -7  12       40.02       55.31     10.38 o
   7  -7  12        9.80       21.86      8.62 o
  -7  -6  12       10.42        3.11      7.21 o
  -6  -6  12        1.95        2.30      5.66 o
  -5  -6  12        4.41        2.86      6.32 o
  -4  -6  12       13.87        9.36      4.89 o
  -3  -6  12        8.90       10.76      8.87 o
  -2  -6  12        8.95        8.78      4.79 o
  -1  -6  12       54.35       61.74      8.23 o
   0  -6  12        7.14       -0.09      2.54 o
   1  -6  12       89.39       89.18      7.07 o
   2  -6  12       78.79       81.82      9.31 o
   3  -6  12       92.31       99.08     10.29 o
   4  -6  12       36.59       40.97      6.23 o
   5  -6  12        1.26       -1.12      5.27 o
   6  -6  12        0.39        4.83      3.77 o
   7  -6  12        7.15       17.73      6.98 o
   8  -6  12        0.49        2.74      6.70 o
  -8  -5  12       16.59       15.16      7.95 o
  -6  -5  12        2.69        0.31      6.11 o
  -5  -5  12        7.59       12.95      7.69 o
  -4  -5  12       23.18       24.81      4.21 o
  -3  -5  12       13.13        6.98      6.53 o
  -2  -5  12      121.10      106.91     12.11 o
  -1  -5  12       17.93        9.47      6.16 o
   0  -5  12       37.14       33.92      3.64 o
   1  -5  12       23.57       30.26      3.13 o
   2  -5  12       98.54       86.10      4.54 o
   3  -5  12      123.90      105.12      8.21 o
   4  -5  12       20.23       27.67      5.19 o
   5  -5  12       39.88       37.87      7.45 o
   6  -5  12       22.24       26.34      4.20 o
   7  -5  12        2.40        0.25      4.42 o
   8  -5  12        0.58        0.82      5.83 o
  -6  -4  12       18.14       28.22      8.40 o
  -5  -4  12        0.66       -5.26      5.26 o
  -4  -4  12       41.97       36.04      4.29 o
  -3  -4  12       20.15       16.08      3.74 o
  -2  -4  12       98.20      118.80      7.33 o
  -1  -4  12      150.89      163.91      6.88 o
   0  -4  12      374.89      352.51     13.61 o
   1  -4  12      103.13       89.31      4.86 o
   2  -4  12      148.77      168.53      5.30 o
   3  -4  12        1.52        0.57      1.94 o
   4  -4  12        0.03        5.70      2.52 o
   5  -4  12        2.83        2.78      2.36 o
   6  -4  12        4.96        3.84      2.46 o
   7  -4  12        0.05       -0.49      2.93 o
   8  -4  12        0.24        3.41      4.07 o
   9  -4  12        0.30       -1.16      4.50 o
  -6  -3  12        4.05        5.26      6.39 o
  -5  -3  12       31.41       36.00      8.31 o
  -4  -3  12      142.96      145.24      6.16 o
  -3  -3  12       73.86       70.10      3.51 o
  -2  -3  12      239.71      227.94      6.39 o
  -1  -3  12      136.12      133.61      4.98 o
   0  -3  12        1.09       -1.41      1.74 o
   1  -3  12       39.33       40.71      3.55 o
   2  -3  12       88.45       76.02      4.04 o
   3  -3  12        1.00        2.36      1.99 o
   4  -3  12      276.23      282.40      6.77 o
   5  -3  12       45.39       45.66      3.47 o
   6  -3  12       51.81       43.56      3.53 o
   7  -3  12        4.10        7.27      2.61 o
   8  -3  12        0.10        4.21      2.89 o
   9  -3  12        0.70       -0.71      3.27 o
  -6  -2  12        1.40       -4.44      4.44 o
  -5  -2  12        1.91       -2.97      2.97 o
  -4  -2  12       16.68       12.84      2.14 o
  -3  -2  12       33.60       32.64      2.68 o
  -2  -2  12        0.13        0.55      1.66 o
  -1  -2  12       53.43       54.16      6.57 o
   0  -2  12        4.69        6.38      3.73 o
   1  -2  12       72.86       76.57      4.49 o
   2  -2  12      564.35      580.20     10.23 o
   3  -2  12       50.00       49.42      2.98 o
   4  -2  12      541.38      550.32     11.55 o
   5  -2  12        6.88        5.81      1.99 o
   6  -2  12        5.84        2.45      2.24 o
   7  -2  12        3.91        0.67      2.44 o
   8  -2  12        3.13        5.09      2.66 o
   9  -2  12        4.34        3.45      4.54 o
  -6  -1  12        3.37        4.78      3.66 o
  -5  -1  12        2.22        1.71      3.38 o
  -4  -1  12        0.14       -0.28      1.46 o
  -3  -1  12        4.89        4.16      1.68 o
  -2  -1  12        9.11        5.98      1.84 o
  -1  -1  12        8.25        7.50      1.90 o
   0  -1  12       63.90       63.34      3.47 o
   1  -1  12       18.60       12.67      2.56 o
   2  -1  12      164.26      153.77      4.61 o
   3  -1  12      100.37      106.47      3.96 o
   4  -1  12        8.80        8.40      2.07 o
   5  -1  12        0.10       -0.91      1.73 o
   6  -1  12        0.04        0.03      2.02 o
   7  -1  12       11.78       17.77      2.87 o
   8  -1  12      183.77      167.96     13.51 o
   9  -1  12        0.72        2.33      3.13 o
  -7   0  12       22.20       16.43      5.15 o
  -6   0  12       36.38       42.77      5.34 o
  -5   0  12        0.33        0.19      3.34 o
  -4   0  12       41.83       48.24      3.81 o
  -3   0  12       13.05       12.95      1.99 o
  -2   0  12        0.23       -0.57      1.46 o
  -1   0  12        0.22       -0.48      1.77 o
   0   0  12        0.06        0.68      1.62 o
   1   0  12        7.15        4.10      1.62 o
   2   0  12      624.97      637.04     12.05 o
   3   0  12       42.02       39.91      2.68 o
   4   0  12      404.98      400.07      7.33 o
   5   0  12        1.15        1.91      1.89 o
   6   0  12      121.36      106.11      4.44 o
   7   0  12        0.16        3.25      2.57 o
   8   0  12      114.33      111.13      5.77 o
   9   0  12        0.41        3.36      2.92 o
  10   0  12        0.96       -1.02      5.32 o
  -7   1  12        4.50        9.93      4.86 o
  -6   1  12        7.18       14.53      6.18 o
  -5   1  12      126.08      123.75      8.15 o
  -4   1  12        3.31        1.86      1.78 o
  -3   1  12        0.46       -1.43      1.57 o
  -2   1  12        0.77       -1.43      1.43 o
  -1   1  12        7.48        8.55      2.54 o
   0   1  12       61.56       61.39      3.32 o
   1   1  12       11.31        4.32      1.80 o
   2   1  12      220.02      223.07      6.20 o
   3   1  12       36.25       37.17      2.82 o
   4   1  12       65.01       56.43      3.24 o
   5   1  12        6.17        4.47      2.41 o
   6   1  12        0.05       -1.83      2.18 o
   7   1  12       12.86       12.21      2.85 o
   8   1  12       28.63       26.28      7.16 o
   9   1  12      108.39       92.92      5.83 o
  10   1  12       21.99       10.10      5.85 o
  -7   2  12       17.91       24.89      5.77 o
  -6   2  12        2.17        7.47      3.16 o
  -5   2  12        0.41        0.76      2.94 o
  -4   2  12        0.32       -0.05      1.61 o
  -3   2  12       64.83       53.51      4.62 o
  -2   2  12        0.70        2.03      1.80 o
  -1   2  12       82.82       94.79      7.40 o
   0   2  12        4.49        4.47      1.42 o
   1   2  12      120.49      117.17      3.53 o
   2   2  12      563.73      587.29     15.14 o
   3   2  12      226.22      223.86      6.99 o
   4   2  12        0.22        0.10      1.53 o
   5   2  12       35.53       33.43      5.16 o
   6   2  12        6.47        2.99      2.30 o
   7   2  12       25.95       18.11      3.16 o
   8   2  12       13.56        8.71      4.89 o
   9   2  12        3.21        0.19      2.97 o
  10   2  12        7.45       -1.78      5.37 o
  -6   3  12       78.19       90.88     18.92 o
  -5   3  12      188.27      182.49     12.50 o
  -4   3  12       68.69       77.47      3.73 o
  -3   3  12        2.73        3.75      1.74 o
  -2   3  12        0.05        2.47      1.60 o
  -1   3  12       10.34        6.58      1.66 o
   0   3  12       22.05       16.57      1.68 o
   1   3  12      292.22      309.73      8.85 o
   2   3  12       35.68       32.01      3.76 o
   3   3  12        1.37        0.05      1.79 o
   4   3  12      201.85      220.65      7.02 o
   5   3  12        7.80        8.88      3.16 o
   6   3  12        0.25        1.42      2.30 o
   7   3  12      180.67      169.72      6.82 o
   8   3  12       43.56       47.68      4.14 o
   9   3  12        4.11       -0.54      2.96 o
  10   3  12        0.04       -3.68      4.98 o
  -6   4  12        1.55       -0.54      3.08 o
  -5   4  12       16.29       17.54      3.26 o
  -4   4  12       25.02       34.79      2.78 o
  -3   4  12       52.96       55.58      3.26 o
  -2   4  12        4.05        7.90      1.92 o
  -1   4  12      794.12      783.35     16.48 o
   0   4  12      457.47      489.95     12.71 o
   1   4  12       60.21       52.96      5.00 o
   2   4  12       30.23       28.94      2.87 o
   3   4  12      816.58      847.47     15.39 o
   4   4  12       69.89       76.27      3.94 o
   5   4  12      401.84      385.92     10.87 o
   6   4  12      226.99      224.32      8.11 o
   7   4  12        4.05        4.67      2.70 o
   8   4  12        0.10        0.22      2.58 o
   9   4  12        0.74        1.03      5.61 o
  10   4  12        8.74       11.76      6.39 o
  -6   5  12       19.49       20.11      7.38 o
  -5   5  12        1.05        4.32      3.28 o
  -4   5  12       21.09       23.07      3.14 o
  -3   5  12       42.77       43.95      4.21 o
  -2   5  12       73.25       61.25      4.15 o
  -1   5  12        0.05       -0.14      1.87 o
   0   5  12       61.14       67.72      3.99 o
   1   5  12     1059.15      993.02     17.67 o
   2   5  12      788.77      837.60     20.74 o
   3   5  12      345.03      371.41     12.69 o
   4   5  12       75.80       91.50      4.41 o
   5   5  12        1.82        1.77      2.58 o
   6   5  12       36.28       35.59      3.97 o
   7   5  12      128.36      119.99      6.20 o
   8   5  12        4.61        4.66      3.39 o
   9   5  12        1.78       -0.19      3.23 o
  10   5  12        0.90       10.04      6.08 o
  -6   6  12        5.29        3.34      5.63 o
  -5   6  12       32.14       40.21      8.06 o
  -4   6  12      127.04      119.61     11.91 o
  -3   6  12       37.07       54.82      4.13 o
  -2   6  12       37.56       31.18      4.65 o
  -1   6  12       36.35       32.65      3.25 o
   0   6  12        1.03       -0.34      2.01 o
   1   6  12        0.08       -2.04      2.04 o
   2   6  12       61.63       69.86      4.31 o
   3   6  12       32.19       28.83      3.14 o
   4   6  12       16.57       15.21      2.64 o
   5   6  12       15.82       17.09      3.37 o
   6   6  12        7.83        2.72      3.45 o
   7   6  12      109.14      103.50      7.24 o
   8   6  12        0.12       -0.37      3.29 o
   9   6  12       18.77       20.30      4.31 o
  10   6  12        1.88        2.52      4.47 o
  -5   7  12        0.07        1.36      5.46 o
  -4   7  12        0.99       -0.93      5.49 o
  -3   7  12       43.37       48.08      8.14 o
  -2   7  12        9.63        9.35      2.91 o
  -1   7  12       31.35       37.54      8.41 o
   0   7  12       61.66       68.60      4.24 o
   1   7  12       28.51       27.47      3.20 o
   2   7  12        0.90       -2.55      2.55 o
   3   7  12        0.30       -1.97      1.97 o
   4   7  12        2.04        2.38      2.27 o
   5   7  12        3.89        1.04      2.85 o
   6   7  12        2.76        4.56      3.05 o
   7   7  12        0.04        1.70      2.90 o
   8   7  12        1.50        3.20      5.34 o
   9   7  12        0.01        5.60      5.43 o
  10   7  12        0.16       -1.53      4.81 o
  -5   8  12        1.26        0.40      5.01 o
  -4   8  12        7.38        2.21      4.71 o
  -3   8  12       58.65       64.87      8.78 o
  -2   8  12        3.63        4.29      4.08 o
  -1   8  12        0.51        1.99      3.82 o
   0   8  12       15.26       18.98      3.24 o
   1   8  12        1.79        6.31      2.63 o
   2   8  12        7.22        8.17      3.05 o
   3   8  12       40.46       33.00      4.13 o
   4   8  12        1.54       -0.29      2.72 o
   5   8  12       57.76       59.60      8.37 o
   6   8  12       19.44       23.32      5.37 o
   7   8  12        0.02       -3.12      3.97 o
   8   8  12        3.74       -0.74      5.29 o
   9   8  12        6.10        0.54      5.68 o
  -5   9  12        0.93       -1.76      4.63 o
  -4   9  12       13.55        1.87      4.25 o
  -3   9  12       13.54       20.92      9.22 o
  -2   9  12        0.50       -0.33      2.97 o
  -1   9  12       10.35        6.86      3.33 o
   0   9  12        0.11        1.15      3.99 o
   1   9  12       80.95       62.82      7.48 o
   2   9  12        0.36        3.70      4.17 o
   3   9  12       25.79       25.30     14.30 o
   4   9  12       15.05       10.12      4.77 o
   5   9  12        0.09        0.80      3.95 o
   6   9  12        2.62       -3.70      3.70 o
   7   9  12        6.02       12.91      5.26 o
   8   9  12        0.68        9.84      6.62 o
   9   9  12       29.38       31.14      7.92 o
  -5  10  12        4.34       -1.75      7.35 o
  -4  10  12        6.68        6.11      5.17 o
  -3  10  12        0.83       -3.71      4.45 o
  -2  10  12        0.20        5.42      4.97 o
  -1  10  12       24.68       18.86      5.62 o
   0  10  12        2.56        4.22      4.51 o
   1  10  12        2.94        2.59      4.57 o
   2  10  12        0.70       -2.09      4.98 o
   3  10  12        8.71       -2.20      8.57 o
   4  10  12        3.40        5.08      4.62 o
   5  10  12        2.00        0.06      4.17 o
   6  10  12        0.85       -4.34      4.34 o
   7  10  12        0.02       -2.94      6.11 o
   8  10  12        2.13        4.35      6.90 o
  -4  11  12        3.46        6.24      5.55 o
  -3  11  12        3.57       -0.23      5.08 o
  -2  11  12        2.74        8.91      5.28 o
  -1  11  12       11.98       16.90      5.85 o
   0  11  12        0.95       -4.17      4.17 o
   1  11  12       14.73       12.14      5.56 o
   2  11  12        0.31       -3.93      3.93 o
   3  11  12       22.86       18.81      7.38 o
   4  11  12        2.78       -2.74      4.04 o
   5  11  12        6.17       -1.82     12.98 o
   6  11  12        0.28        2.04      5.07 o
   7  11  12        0.16        5.29      7.27 o
  -2  12  12        0.79       -4.27      4.67 o
  -1  12  12       10.47        4.26     11.37 o
   0  12  12       13.10       21.21      6.35 o
   1  12  12        2.80        2.76      4.94 o
   2  12  12        0.07        3.07      5.09 o
   3  12  12        0.09        2.27      4.98 o
   4  12  12        0.20        0.57      5.07 o
   5  12  12        8.77       13.79      7.55 o
  -2  -9  13        3.50        6.55      5.93 o
  -1  -9  13        7.37        5.47      6.33 o
   0  -9  13       12.72       23.50     10.07 o
   1  -9  13       17.35        8.65      8.88 o
   2  -9  13        2.82        0.85      6.42 o
  -4  -8  13        0.28        5.13      5.87 o
  -3  -8  13        6.12       13.83      6.05 o
  -2  -8  13        0.33       -1.01      4.91 o
  -1  -8  13       48.75       48.28      7.70 o
   0  -8  13        0.11        5.73      5.34 o
   1  -8  13       19.56       29.92      9.78 o
   2  -8  13        4.57        8.34      7.21 o
   3  -8  13        8.22       25.00      9.59 o
   4  -8  13        3.12        6.33      8.77 o
  -6  -7  13        0.18       -7.66      7.66 o
  -5  -7  13        0.29        1.61      4.89 o
  -4  -7  13        2.03        4.69      5.38 o
  -3  -7  13        0.11       -1.65      4.43 o
  -2  -7  13        1.71        4.32      4.85 o
  -1  -7  13        8.88       12.32      5.64 o
   0  -7  13       12.13        7.12      5.01 o
   1  -7  13       20.76       22.82      5.97 o
   2  -7  13        6.37       13.29      7.47 o
   3  -7  13        9.59        1.56      5.22 o
   4  -7  13       33.49       43.95      9.18 o
   5  -7  13        3.48        4.60      9.80 o
   6  -7  13        0.02        0.99      7.89 o
  -7  -6  13        0.29       -1.07      8.51 o
  -6  -6  13        0.33        2.93      5.23 o
  -5  -6  13        0.32       -0.96      4.77 o
  -4  -6  13        2.33        5.16      6.05 o
  -3  -6  13       18.82       35.64      6.45 o
  -2  -6  13       11.41        8.32      4.75 o
  -1  -6  13        0.03       -3.93      3.93 o
   0  -6  13        5.44        6.63      8.09 o
   1  -6  13        0.09        1.61      3.58 o
   2  -6  13        0.93        0.84      3.05 o
   3  -6  13        4.72       13.01      4.41 o
   4  -6  13        6.44        9.81      5.26 o
   5  -6  13        3.93        6.25      4.98 o
   6  -6  13        0.17       -2.80      6.98 o
   7  -6  13        4.37        4.69      6.90 o
  -6  -5  13        1.31        3.25      7.04 o
  -5  -5  13        1.57        2.83      6.62 o
  -4  -5  13        0.01        0.14      6.48 o
  -3  -5  13       12.36       14.28      6.65 o
  -2  -5  13       26.48       26.72      8.63 o
  -1  -5  13        3.55       -0.28      5.88 o
   0  -5  13       41.98       39.98      6.65 o
   1  -5  13       20.01       15.42      6.81 o
   2  -5  13        1.07        0.31      2.63 o
   3  -5  13        9.73        6.17      3.95 o
   4  -5  13       56.28       47.33      6.19 o
   5  -5  13        5.58        1.78      4.16 o
   6  -5  13        3.17        3.81      3.27 o
   7  -5  13        0.11       -0.14      5.94 o
   8  -5  13        1.97        7.10      6.79 o
  -6  -4  13        0.08        2.88      6.28 o
  -5  -4  13       12.87       22.34      8.20 o
  -4  -4  13       51.38       55.66      6.48 o
  -3  -4  13       17.92       32.10      8.40 o
  -2  -4  13       20.57       19.91      7.64 o
  -1  -4  13       25.16       14.96      6.65 o
   0  -4  13       99.95       98.06     11.37 o
   1  -4  13        3.68        1.01      2.38 o
   2  -4  13        1.93        1.48      2.33 o
   3  -4  13        1.47        0.08      2.35 o
   4  -4  13       44.23       54.36      5.98 o
   5  -4  13        0.83        1.41      2.79 o
   6  -4  13        6.71        6.28      3.05 o
   7  -4  13        2.98       -2.91      5.40 o
   8  -4  13        5.41        4.81      6.11 o
   9  -4  13        0.07        6.65      5.34 o
  -6  -3  13       14.51       11.00      6.93 o
  -5  -3  13       32.54       28.87      8.03 o
  -4  -3  13       17.04       21.33      3.76 o
  -3  -3  13        4.18        3.32      2.80 o
  -2  -3  13       12.31       16.78      3.40 o
  -1  -3  13        1.79        2.09      2.52 o
   0  -3  13      152.12      158.13      6.12 o
   1  -3  13        2.59       -0.27      1.73 o
   2  -3  13      129.06      115.62      6.36 o
   3  -3  13      112.62      134.74      5.22 o
   4  -3  13       72.44       65.00      4.26 o
   5  -3  13        2.30        0.12      2.11 o
   6  -3  13       11.42       14.39      4.15 o
   7  -3  13        1.77        1.40      5.37 o
   8  -3  13        4.71        9.08      6.08 o
   9  -3  13        0.09       -2.18      5.12 o
  -6  -2  13        0.24       -5.23      5.23 o
  -5  -2  13        2.45       -2.04      5.37 o
  -4  -2  13      107.74      109.83      6.63 o
  -3  -2  13       22.20       15.28      2.40 o
  -2  -2  13       12.09        5.77      2.08 o
  -1  -2  13      103.19      104.08      4.61 o
   0  -2  13      176.41      171.68      5.80 o
   1  -2  13        9.45        4.05      1.77 o
   2  -2  13      287.20      263.04      6.48 o
   3  -2  13       27.25       35.43      3.14 o
   4  -2  13       97.87      102.54      4.63 o
   5  -2  13       18.74       22.66      2.75 o
   6  -2  13       40.70       48.64      4.39 o
   7  -2  13        9.29        8.93      3.41 o
   8  -2  13        2.16        0.82      3.53 o
   9  -2  13        0.06        2.04      4.81 o
  -6  -1  13       90.81       79.42     10.24 o
  -5  -1  13        5.61       10.32      5.88 o
  -4  -1  13       17.24       15.03      2.26 o
  -3  -1  13       14.37       15.13      3.20 o
  -2  -1  13        0.80       -1.61      1.61 o
  -1  -1  13       48.44       41.01      3.10 o
   0  -1  13       13.37       13.12      2.51 o
   1  -1  13       19.83       12.82      3.95 o
   2  -1  13       50.30       55.41      4.70 o
   3  -1  13       90.65       78.16      3.98 o
   4  -1  13      175.96      162.81      5.41 o
   5  -1  13       12.77       13.15      2.41 o
   6  -1  13      139.41      128.24      6.89 o
   7  -1  13        0.14        3.08      2.93 o
   8  -1  13        0.24        5.52      3.66 o
   9  -1  13       18.81       12.70      7.17 o
  -6   0  13       65.17       67.08      9.39 o
  -5   0  13        2.41        0.02      2.90 o
  -4   0  13       21.66       23.48      2.54 o
  -3   0  13        0.04       -1.33      1.50 o
  -2   0  13        4.64        0.24      2.07 o
  -1   0  13       17.21       16.12      2.36 o
   0   0  13        6.77        9.01      2.77 o
   1   0  13      157.21      139.12      6.05 o
   2   0  13      861.77      825.13     15.03 o
   3   0  13      103.30      102.25      5.78 o
   4   0  13      387.33      383.02      7.32 o
   5   0  13        5.96        3.61      1.96 o
   6   0  13       11.28       11.69      3.03 o
   7   0  13        3.98        4.56      2.81 o
   8   0  13      221.40      248.19      8.69 o
   9   0  13        4.81        4.46      3.51 o
  -6   1  13       30.79       26.84      7.15 o
  -5   1  13       17.71       16.31      3.34 o
  -4   1  13        4.03        3.19      2.89 o
  -3   1  13        4.32        5.47      1.90 o
  -2   1  13        6.82       11.21      2.10 o
  -1   1  13        4.86        2.60      1.71 o
   0   1  13       26.83       23.90      3.62 o
   1   1  13        0.01       -1.41      1.41 o
   2   1  13       31.54       18.70      2.66 o
   3   1  13      400.65      391.79      7.68 o
   4   1  13      119.50      122.28      4.78 o
   5   1  13       45.07       44.55      4.17 o
   6   1  13       40.05       38.22      5.60 o
   7   1  13      105.50      105.14      5.72 o
   8   1  13       12.96       10.69      3.27 o
   9   1  13        0.47       -1.99      3.13 o
  -6   2  13       18.74       24.72      7.27 o
  -5   2  13        0.01        2.37      2.56 o
  -4   2  13        6.18       10.98      2.22 o
  -3   2  13       33.53       35.63      2.92 o
  -2   2  13       30.26       39.42      2.65 o
  -1   2  13       85.78       86.66      3.93 o
   0   2  13      180.97      182.20      8.23 o
   1   2  13      193.04      179.04      4.69 o
   2   2  13      361.70      384.55     10.19 o
   3   2  13      663.32      677.66     24.74 o
   4   2  13      337.91      347.99     10.73 o
   5   2  13        9.60        9.17      3.40 o
   6   2  13       21.97       36.50      4.02 o
   7   2  13        0.37        1.42      2.64 o
   8   2  13        0.07       -0.84      2.65 o
   9   2  13        0.79       -2.00      3.12 o
  10   2  13        0.68        3.70      5.80 o
  -6   3  13        6.22        1.47      5.06 o
  -5   3  13       17.04       24.60      4.56 o
  -4   3  13       60.07       51.18      4.76 o
  -3   3  13       27.23       28.99      2.72 o
  -2   3  13       42.49       43.70      2.97 o
  -1   3  13      227.16      215.18      5.27 o
   0   3  13        4.71        3.48      1.84 o
   1   3  13       87.23       77.23      4.52 o
   2   3  13       20.23       22.94      3.94 o
   3   3  13      146.60      170.59      6.68 o
   4   3  13       13.87       11.12      2.63 o
   5   3  13      140.34      117.94      7.18 o
   6   3  13       41.06       39.40      3.94 o
   7   3  13        3.20       -2.02      2.78 o
   8   3  13        1.02        0.62      2.76 o
   9   3  13        0.10        0.42      5.34 o
  10   3  13        0.14       -0.31      5.63 o
  -6   4  13       11.44       20.02      7.10 o
  -5   4  13       63.82       62.92      6.06 o
  -4   4  13        6.22        9.68      3.33 o
  -3   4  13      284.54      273.40      7.30 o
  -2   4  13      140.81      140.00      4.88 o
  -1   4  13       22.13       22.79      3.21 o
   0   4  13      124.52      145.34      6.25 o
   1   4  13     1885.81     1895.66     34.47 o
   2   4  13      156.32      156.37      6.47 o
   3   4  13      688.04      737.20     16.02 o
   4   4  13      148.38      140.39      9.25 o
   5   4  13        5.84        5.42      3.56 o
   6   4  13      179.47      181.87      9.17 o
   7   4  13       13.30        8.10      5.56 o
   8   4  13       14.42        9.89      3.60 o
   9   4  13        4.28       10.14      3.74 o
  10   4  13        5.46        6.84      6.65 o
  -6   5  13       17.44       17.22      6.98 o
  -5   5  13       65.00       79.38     10.69 o
  -4   5  13        1.50        5.53      3.64 o
  -3   5  13       26.94       37.28      4.56 o
  -2   5  13       50.00       51.49      4.15 o
  -1   5  13      813.10      840.44     17.95 o
   0   5  13      158.80      175.78      7.11 o
   1   5  13       23.12       24.59      3.13 o
   2   5  13        0.19        1.33      2.78 o
   3   5  13      243.43      221.08      6.92 o
   4   5  13       80.74       72.36      4.21 o
   5   5  13      216.49      209.13      8.21 o
   6   5  13       14.42       18.78      3.52 o
   7   5  13       19.69       28.03      4.32 o
   8   5  13        0.00       -3.44      4.55 o
   9   5  13        5.66        6.27      3.75 o
  -5   6  13       44.16       49.86      9.05 o
  -4   6  13       10.45       11.65      7.01 o
  -3   6  13      135.37      147.86     10.41 o
  -2   6  13       62.71       60.44      8.67 o
  -1   6  13       11.83       11.19      5.48 o
   0   6  13        6.03        6.23      2.40 o
   1   6  13      164.20      176.35      6.41 o
   2   6  13       86.52       73.67      6.88 o
   3   6  13      475.08      448.24     10.53 o
   4   6  13        2.22        2.38      3.03 o
   5   6  13      203.15      242.24      9.04 o
   6   6  13       38.59       36.95      4.57 o
   7   6  13       18.06       29.08      4.19 o
   8   6  13        0.00       -4.38      4.38 o
   9   6  13        9.92       12.89      6.02 o
  10   6  13        0.11        5.46      4.84 o
  -5   7  13        1.35       -2.46      5.49 o
  -4   7  13        9.99       15.47      6.96 o
  -3   7  13       11.44        3.78      5.42 o
  -2   7  13        0.16       -2.36      2.36 o
  -1   7  13       15.17       10.25      8.16 o
   0   7  13        1.23        2.44      3.93 o
   1   7  13        0.00       -3.09      3.09 o
   2   7  13        0.53        1.36      2.72 o
   3   7  13      217.77      248.38      9.20 o
   4   7  13       28.13       31.89      8.56 o
   5   7  13       14.61       25.08      5.63 o
   6   7  13       10.55       14.57     10.73 o
   7   7  13       12.47        9.99      4.62 o
   8   7  13        0.08        2.55      5.20 o
   9   7  13       14.59        9.39      6.14 o
  -5   8  13        0.61       -0.51      5.20 o
  -4   8  13        1.03        6.76      6.65 o
  -3   8  13       25.50       23.74      7.64 o
  -2   8  13       11.31        3.41      4.86 o
  -1   8  13        3.13        1.74      3.88 o
   0   8  13        6.63        2.84      4.16 o
   1   8  13       36.49       30.38     10.34 o
   2   8  13        5.88        7.05      5.17 o
   3   8  13       24.87       21.36      5.43 o
   4   8  13        6.37        6.95      5.43 o
   5   8  13        7.63        3.31      6.32 o
   6   8  13        0.29        3.21      4.63 o
   7   8  13       24.60       19.36      5.63 o
   8   8  13        6.62       10.41      6.65 o
   9   8  13       24.90       28.05      8.17 o
  -4   9  13        7.46       10.39     11.52 o
  -3   9  13       10.64       11.43      9.19 o
  -2   9  13        1.94        6.42      4.47 o
  -1   9  13       12.19        9.85      4.82 o
   0   9  13        2.54        0.73      7.79 o
   1   9  13       16.43       13.12      6.73 o
   2   9  13        0.70       -0.30      4.00 o
   3   9  13       24.73       35.53      6.23 o
   4   9  13        2.04        2.80      4.43 o
   5   9  13       29.04       38.91      6.77 o
   6   9  13       10.60       15.51      5.43 o
   7   9  13        4.86       13.74      7.92 o
   8   9  13        5.66        2.94      6.05 o
  -5  10  13        0.78       -3.08      7.83 o
  -4  10  13        0.24        8.20      5.16 o
  -3  10  13        3.32       -3.08      4.52 o
  -2  10  13        0.21       -2.24      4.51 o
  -1  10  13        1.89        1.79      4.86 o
   0  10  13        0.25       -3.71      7.27 o
   1  10  13        8.08        9.84      5.40 o
   2  10  13        0.18        4.98      4.84 o
   3  10  13        2.69        5.70      6.73 o
   4  10  13       15.99       18.76      5.60 o
   5  10  13        0.61        0.73      4.99 o
   6  10  13        9.62       12.15      5.74 o
   7  10  13        6.83       -2.80      7.01 o
  -3  11  13        3.45       12.38      5.98 o
  -2  11  13        2.11        4.00      5.43 o
  -1  11  13        6.45        7.59      5.10 o
   0  11  13        2.34        3.91      6.69 o
   1  11  13       17.92        4.73      4.99 o
   2  11  13        5.80        7.90      5.50 o
   3  11  13        8.19        5.99      5.04 o
   4  11  13        0.21       -0.29      4.50 o
   5  11  13        1.45        0.55      5.20 o
   6  11  13        4.77        6.08      5.60 o
  -1  12  13        5.23        3.50      5.43 o
   0  12  13        3.75        1.93      5.44 o
   1  12  13        0.01        2.15      5.41 o
   2  12  13        3.44        5.87      5.71 o
   3  12  13        1.61       11.92      6.12 o
   4  12  13        0.31       -2.82      7.80 o
  -3  -8  14        1.69        2.50      5.48 o
  -2  -8  14        0.36       -1.71      8.17 o
  -1  -8  14       11.72        3.96     11.00 o
   0  -8  14        0.82       -0.96      6.96 o
   1  -8  14        6.92        3.99      7.21 o
   2  -8  14        0.07       -0.45      6.96 o
   3  -8  14        2.49       11.51      7.38 o
  -5  -7  14        1.10        0.98      5.76 o
  -4  -7  14        0.06        6.88      5.55 o
  -3  -7  14        0.06        5.26      5.41 o
  -2  -7  14        1.94       -2.59      5.06 o
  -1  -7  14        3.80        1.50      5.90 o
   0  -7  14       15.22       22.60      6.28 o
   1  -7  14        0.00        0.08      6.98 o
   2  -7  14        5.41        3.34      6.90 o
   3  -7  14        2.29        5.85      7.32 o
   4  -7  14        0.29        9.09      6.16 o
   5  -7  14        0.02       -7.10      7.10 o
  -6  -6  14        7.19       -6.36      8.09 o
  -5  -6  14       13.33       15.83      6.26 o
  -4  -6  14       20.46       30.85      6.87 o
  -3  -6  14        4.37        6.44      4.95 o
  -2  -6  14        1.97        3.66      5.39 o
  -1  -6  14        1.16       -1.19      4.59 o
   0  -6  14        1.82        1.54      4.84 o
   1  -6  14       27.75       24.77      6.45 o
   2  -6  14       14.47       21.41      4.62 o
   3  -6  14        6.95       15.74      4.54 o
   4  -6  14        2.42       -0.35      4.55 o
   5  -6  14        0.44       -3.56      4.55 o
   6  -6  14        0.71       -1.64      7.41 o
  -5  -5  14        3.13        6.84      7.75 o
  -4  -5  14       11.83       19.26      7.66 o
  -3  -5  14        0.81        9.22      7.64 o
  -2  -5  14        5.93        2.43      6.36 o
  -1  -5  14        8.00        1.95      6.45 o
   0  -5  14        4.14       -1.57      6.32 o
   1  -5  14        1.79       -1.00      2.85 o
   2  -5  14        7.59       10.74      3.23 o
   3  -5  14        0.65        4.23      3.84 o
   4  -5  14        0.60        2.18      4.05 o
   5  -5  14        0.00        0.18      4.91 o
   6  -5  14       13.11       10.10      7.80 o
   7  -5  14        1.01        3.48      6.36 o
  -6  -4  14       14.96        5.40      7.10 o
  -5  -4  14        4.27        3.56      6.36 o
  -4  -4  14        1.93        8.40      6.87 o
  -3  -4  14        8.88        9.59      6.90 o
  -2  -4  14        7.47        3.96      6.25 o
  -1  -4  14        2.96        3.45      6.11 o
   0  -4  14        5.82        8.91      5.99 o
   1  -4  14        2.57       -0.49      3.00 o
   2  -4  14        0.14       -2.58      3.08 o
   3  -4  14        4.01        8.37      3.41 o
   4  -4  14       27.39       36.43      5.58 o
   5  -4  14        0.33       -1.85      2.80 o
   6  -4  14        0.76       -0.05      5.29 o
   7  -4  14        0.00       -5.46      5.46 o
   8  -4  14        4.99       11.40      7.13 o
  -6  -3  14       85.41       98.14     12.61 o
  -5  -3  14        2.33       15.27      7.61 o
  -4  -3  14       16.23       12.70      6.45 o
  -3  -3  14        0.78        7.66      5.91 o
  -2  -3  14        0.00        6.53      5.74 o
  -1  -3  14        9.90        7.30      6.19 o
   0  -3  14       13.16       15.38      4.21 o
   1  -3  14        2.23        3.93      5.57 o
   2  -3  14       14.59        9.38      2.77 o
   3  -3  14        3.11        0.54      2.51 o
   4  -3  14        7.69        6.55      4.01 o
   5  -3  14        6.99       13.05      3.28 o
   6  -3  14       20.65        8.96      4.56 o
   7  -3  14        0.16        2.88      5.51 o
   8  -3  14        0.87        1.22      5.97 o
   9  -3  14        0.05        1.50      5.77 o
  -6  -2  14        1.64       -4.33      5.63 o
  -5  -2  14        2.73       -2.71      5.26 o
  -4  -2  14        3.66       -1.10      2.49 o
  -3  -2  14       23.85       27.38      4.33 o
  -2  -2  14       91.66       80.82      4.91 o
  -1  -2  14       71.79       89.04      8.67 o
   0  -2  14        0.76        7.76      2.81 o
   1  -2  14        1.39       -1.99      1.99 o
   2  -2  14        1.29       -0.80      2.03 o
   3  -2  14        0.03       -0.02      2.31 o
   4  -2  14        0.19       -0.15      2.62 o
   5  -2  14        4.86        1.75      2.52 o
   6  -2  14        2.91       10.34      4.53 o
   7  -2  14       28.15       41.85      8.00 o
   8  -2  14        1.87        2.49      5.49 o
   9  -2  14        1.89        0.76      5.54 o
  -6  -1  14        0.33       -4.19      4.19 o
  -5  -1  14        9.91       -3.34      4.72 o
  -4  -1  14       13.13       11.32      3.23 o
  -3  -1  14        4.14        1.10      2.21 o
  -2  -1  14        2.53        7.81      2.73 o
  -1  -1  14       34.31       28.71      3.02 o
   0  -1  14       97.68       86.27      5.48 o
   1  -1  14       72.66       59.87      7.01 o
   2  -1  14      188.86      181.84      7.12 o
   3  -1  14      231.61      231.19      6.84 o
   4  -1  14       87.57       78.85      3.92 o
   5  -1  14        0.60        1.94      2.05 o
   6  -1  14       36.20       37.62      4.21 o
   7  -1  14       12.98        9.69      3.30 o
   8  -1  14       74.51       75.88      9.56 o
   9  -1  14        0.07       -2.12      5.03 o
  -6   0  14       40.16       52.20      9.36 o
  -5   0  14       31.93       24.94      7.86 o
  -4   0  14       13.63       10.73      2.56 o
  -3   0  14       18.12       16.01      2.83 o
  -2   0  14      125.17       92.30      7.08 o
  -1   0  14       42.31       38.51      3.98 o
   0   0  14        9.22        4.83      2.15 o
   1   0  14       83.04       78.32      5.03 o
   2   0  14        8.19        1.97      3.30 o
   3   0  14        0.02        1.75      2.33 o
   4   0  14        0.46        0.50      1.49 o
   5   0  14        2.81        4.67      3.03 o
   6   0  14      205.08      206.42      8.15 o
   7   0  14        3.98        3.45      3.06 o
   8   0  14        3.60        7.28      4.01 o
   9   0  14        9.53       13.88      5.94 o
  -6   1  14        3.84        5.32      5.20 o
  -5   1  14        0.03       10.43      6.19 o
  -4   1  14        4.74        4.85      2.12 o
  -3   1  14        1.29        2.70      2.33 o
  -2   1  14       80.67       71.60      4.46 o
  -1   1  14        4.60        5.71      2.31 o
   0   1  14       32.95       25.11      2.87 o
   1   1  14       43.74       31.92      3.47 o
   2   1  14      184.21      181.75      7.00 o
   3   1  14       96.32      101.95      5.31 o
   4   1  14      114.86      126.30      5.05 o
   5   1  14       58.55       55.31      4.57 o
   6   1  14       13.10       11.45      3.40 o
   7   1  14       17.42       20.25      4.04 o
   8   1  14       37.33       37.68      7.99 o
   9   1  14        0.39       -1.65      3.51 o
  -6   2  14        5.44        7.97      5.54 o
  -5   2  14        0.14       -4.95      4.95 o
  -4   2  14       12.97       17.03      2.81 o
  -3   2  14        6.62        5.47      2.43 o
  -2   2  14      138.58      124.54      4.86 o
  -1   2  14        3.48        2.39      2.30 o
   0   2  14       55.32       52.00      3.06 o
   1   2  14      167.35      169.18      5.35 o
   2   2  14      130.06      122.35      7.52 o
   3   2  14      229.94      242.43      7.98 o
   4   2  14       65.20       81.33      4.76 o
   5   2  14       11.32       20.95      4.99 o
   6   2  14       69.14       70.91      5.07 o
   7   2  14       14.36       12.53      3.37 o
   8   2  14       14.70       13.14      4.09 o
   9   2  14        5.59        6.72      4.62 o
  -6   3  14        4.07        5.85      5.88 o
  -5   3  14        2.56        1.16      4.89 o
  -4   3  14        0.05        6.07      3.45 o
  -3   3  14        0.72        2.52      2.20 o
  -2   3  14       92.25       88.96      4.16 o
  -1   3  14        0.46        0.89      1.66 o
   0   3  14       38.98       45.95      2.68 o
   1   3  14       27.13       29.92      3.83 o
   2   3  14       75.41       86.36      5.04 o
   3   3  14       73.03       78.87      4.85 o
   4   3  14       47.88       46.60      4.02 o
   5   3  14       95.99      100.45      6.99 o
   6   3  14       29.67       28.35      5.51 o
   7   3  14        0.00       -2.82      2.82 o
   8   3  14        6.71        4.75      3.67 o
   9   3  14       11.99       13.29      4.23 o
  -5   4  14        5.06        2.86      5.51 o
  -4   4  14        0.14       -1.46      2.94 o
  -3   4  14       73.91       72.43      4.47 o
  -2   4  14        0.12        3.90      2.26 o
  -1   4  14      242.27      246.05      8.41 o
   0   4  14        4.95        6.77      2.54 o
   1   4  14        2.99        2.62      2.27 o
   2   4  14      108.72       86.70      7.24 o
   3   4  14       81.44      101.14      5.45 o
   4   4  14       72.15       78.09      4.89 o
   5   4  14        6.81        6.63      3.77 o
   6   4  14       22.44       14.55      4.25 o
   7   4  14        0.00       -2.43      3.21 o
   8   4  14        1.63        0.17      5.09 o
   9   4  14        0.51        6.42      5.34 o
  -5   5  14       10.36       -1.53      5.23 o
  -4   5  14       71.53       56.08      5.69 o
  -3   5  14       83.13       81.35      6.17 o
  -2   5  14       66.23       79.57      8.60 o
  -1   5  14       42.01       56.62      5.57 o
   0   5  14       42.82       36.20      3.88 o
   1   5  14      203.42      202.16     10.63 o
   2   5  14      101.12      103.63      8.37 o
   3   5  14       44.52       36.55      3.80 o
   4   5  14      101.98      129.35      8.43 o
   5   5  14        0.53        6.22      3.83 o
   6   5  14        0.08        0.14      3.67 o
   7   5  14        1.53        1.24      5.60 o
   8   5  14        0.09        3.93      5.57 o
   9   5  14        1.18        0.51      5.49 o
  -5   6  14        0.01        1.58      5.60 o
  -4   6  14       16.49       30.94      8.91 o
  -3   6  14       98.44       93.24      6.75 o
  -2   6  14       65.23       61.00      9.90 o
  -1   6  14       39.52       55.46      9.78 o
   0   6  14       29.02       29.54      5.89 o
   1   6  14      332.08      325.24     14.27 o
   2   6  14        0.42        3.90      2.86 o
   3   6  14      137.15      128.81      8.43 o
   4   6  14       10.05       18.59      7.01 o
   5   6  14        0.03        0.76      3.90 o
   6   6  14        5.09        7.40      4.65 o
   7   6  14       50.49       53.46      6.70 o
   8   6  14        0.20        0.14      5.26 o
   9   6  14        1.07        0.31      5.63 o
  -5   7  14        3.03        1.39      6.53 o
  -4   7  14        0.93        3.48      6.11 o
  -3   7  14       18.60       18.32      7.44 o
  -2   7  14        5.87       -2.32      5.54 o
  -1   7  14        0.07       -5.55      9.15 o
   0   7  14        4.94        0.58      4.35 o
   1   7  14      147.15      131.42      9.62 o
   2   7  14       81.00       73.82      7.72 o
   3   7  14        2.38        3.09      4.23 o
   4   7  14        0.46        2.38      4.35 o
   5   7  14       42.38       33.30      6.05 o
   6   7  14       11.54        8.58      5.08 o
   7   7  14       32.85       35.87      6.20 o
   8   7  14        0.69        0.17      5.40 o
   9   7  14        0.10       -4.89      5.94 o
  -5   8  14       28.67       31.39      9.13 o
  -4   8  14       10.07        2.91      7.13 o
  -3   8  14        0.09       11.54      5.74 o
  -2   8  14        7.50        1.15      4.39 o
  -1   8  14        1.71       -0.19      3.91 o
   0   8  14        0.01       -1.22      4.00 o
   1   8  14        3.91        0.41     10.39 o
   2   8  14        0.66        1.82      4.26 o
   3   8  14       64.99       55.90      7.41 o
   4   8  14        0.06        4.27      4.69 o
   5   8  14       45.18       41.46      6.88 o
   6   8  14        0.67        4.07      4.85 o
   7   8  14       16.63       21.58      8.40 o
   8   8  14        6.41        5.37      6.87 o
  -4   9  14        0.28       -2.26      6.59 o
  -3   9  14        0.07       -1.23      5.09 o
  -2   9  14        2.64        0.47      7.14 o
  -1   9  14        0.81       -3.55      4.20 o
   0   9  14        1.26        0.26      4.31 o
   1   9  14        8.34        9.99      6.74 o
   2   9  14        0.85       -3.90      3.90 o
   3   9  14       12.55       10.48      8.91 o
   4   9  14       34.44       37.72      6.87 o
   5   9  14        1.26        5.21      5.15 o
   6   9  14        0.20       -1.62      5.84 o
   7   9  14       49.66       58.51     10.46 o
   8   9  14        0.01        5.80      7.13 o
  -4  10  14        2.37       -3.73      5.16 o
  -3  10  14        3.79       -3.70      4.71 o
  -2  10  14        3.76        9.85      5.43 o
  -1  10  14        0.17        0.96      4.64 o
   0  10  14        6.93        0.90      4.88 o
   1  10  14        0.76        2.53      4.76 o
   2  10  14       23.81       24.69      6.42 o
   3  10  14        4.74        7.30      5.36 o
   4  10  14       16.97       24.17      6.39 o
   5  10  14       32.09       33.01      8.16 o
   6  10  14        2.35        3.71      5.39 o
  -2  11  14        1.55        5.37      5.29 o
  -1  11  14        2.66        5.38      5.16 o
   0  11  14        1.04        0.86      5.25 o
   1  11  14       10.16       13.13      7.20 o
   2  11  14        0.17        2.31      5.25 o
   3  11  14        0.62       -4.41      4.41 o
   4  11  14        0.17       -4.42      4.42 o
   5  11  14        5.37       -2.09      5.74 o
   1  12  14        1.90       10.55      6.21 o
   2  12  14       28.92       29.81      9.95 o
  -3  -7  15        1.50        4.61      5.99 o
  -2  -7  15        8.89        6.73      7.04 o
  -1  -7  15        7.04       -2.23      5.25 o
   0  -7  15        1.67       -2.10      5.21 o
   1  -7  15        0.39        0.90      7.04 o
   2  -7  15        1.92       -2.40      6.08 o
   3  -7  15        0.19       -4.67      6.11 o
  -5  -6  15        1.18        7.96      6.17 o
  -4  -6  15        1.63        4.34      5.70 o
  -3  -6  15        6.85        5.25     11.82 o
  -2  -6  15        3.94        3.93      9.69 o
  -1  -6  15       41.10       44.26     10.72 o
   0  -6  15        0.25       -4.52      4.52 o
   1  -6  15       16.24       18.97      7.83 o
   2  -6  15        8.35       28.02      9.02 o
   3  -6  15        0.33        5.40      6.48 o
   4  -6  15        0.80        5.27      4.74 o
   5  -6  15        2.03        1.07      8.23 o
  -5  -5  15       13.22       19.65      9.95 o
  -4  -5  15        2.84        3.99      7.30 o
  -3  -5  15       15.38       30.51      9.78 o
  -2  -5  15       15.29       21.80      8.88 o
  -1  -5  15        0.35        3.31      6.36 o
   0  -5  15        0.00       -4.26      4.26 o
   1  -5  15        7.15        7.30      5.57 o
   2  -5  15        0.14        3.79      3.68 o
   3  -5  15        0.26        3.16      4.11 o
   4  -5  15        3.61        3.03      4.41 o
   5  -5  15        1.39       -6.45      6.45 o
   6  -5  15        4.90       13.77      8.23 o
  -5  -4  15        0.35        9.93      7.27 o
  -4  -4  15        5.04       13.86      8.00 o
  -3  -4  15        1.34        1.84      6.98 o
  -2  -4  15       14.42       20.19      8.00 o
  -1  -4  15        3.50       -4.02      5.20 o
   0  -4  15        7.51       10.66      7.52 o
   1  -4  15        1.17        7.10      6.82 o
   2  -4  15        0.14        1.87      3.49 o
   3  -4  15        0.81        4.69      4.06 o
   4  -4  15        0.17       -1.15      3.63 o
   5  -4  15        0.00        0.38      5.81 o
   6  -4  15        0.75       -5.23      6.25 o
   7  -4  15        1.15       -5.12      5.74 o
  -5  -3  15        3.26        1.95      6.11 o
  -4  -3  15       24.85       32.35      9.13 o
  -3  -3  15        1.62        2.74      6.19 o
  -2  -3  15        6.52        2.69      6.02 o
  -1  -3  15        1.48       -1.75      5.09 o
   0  -3  15        0.50        8.09      6.28 o
   1  -3  15        2.84       -1.47      5.51 o
   2  -3  15        9.49        4.02      4.16 o
   3  -3  15       23.43       35.16     10.36 o
   4  -3  15        9.95       14.54      4.69 o
   5  -3  15        4.41        3.08     10.01 o
   6  -3  15        1.67        6.39      6.73 o
   7  -3  15        0.40        6.79      6.87 o
   8  -3  15        0.59        6.56      7.92 o
  -6  -2  15       86.99       85.98     12.08 o
  -5  -2  15        0.13        4.04      6.84 o
  -4  -2  15        4.42        3.11      6.48 o
  -3  -2  15       16.10       18.95      7.21 o
  -2  -2  15       48.04       25.57      8.09 o
  -1  -2  15        0.09       -4.38      5.03 o
   0  -2  15        0.23       -0.94      3.93 o
   1  -2  15       71.24       67.37     10.15 o
   2  -2  15       93.15      100.63     11.79 o
   3  -2  15        0.43       -0.08      2.43 o
   4  -2  15        2.23        2.78      3.84 o
   5  -2  15       20.66       27.84      5.32 o
   6  -2  15        2.64        1.00      4.99 o
   7  -2  15        0.05        0.28      5.94 o
   8  -2  15        2.13       -3.03      5.99 o
  -6  -1  15       16.53       16.91      8.03 o
  -5  -1  15        4.61       -2.60      5.15 o
  -4  -1  15        4.88       -0.31      5.26 o
  -3  -1  15       23.23       13.18      5.94 o
  -2  -1  15        0.02       -3.21      3.21 o
  -1  -1  15       25.05       22.96      8.98 o
   0  -1  15      105.81      108.51     10.11 o
   1  -1  15        0.78       -3.68      5.26 o
   2  -1  15        8.67        6.62      5.73 o
   3  -1  15        0.71       -2.11      2.62 o
   4  -1  15       10.42       11.17      4.55 o
   5  -1  15       18.01       18.30      4.80 o
   6  -1  15       22.09       20.08      5.05 o
   7  -1  15        0.54        5.29      5.91 o
   8  -1  15       17.25       17.19      6.93 o
   9  -1  15        1.14       -3.42      5.26 o
  -6   0  15       58.31       92.05     12.08 o
  -5   0  15        7.81       14.28      6.36 o
  -4   0  15       51.84       42.08      9.25 o
  -3   0  15       32.70       29.21      7.77 o
  -2   0  15      116.67      115.66      6.02 o
  -1   0  15       11.90        9.10      5.27 o
   0   0  15       42.37       33.99      7.86 o
   1   0  15       80.74       86.77      5.27 o
   2   0  15      166.91      159.84     11.74 o
   3   0  15       18.84       17.72      3.15 o
   4   0  15       16.06       14.59      4.55 o
   5   0  15        3.16        1.75      3.52 o
   6   0  15       87.66       96.44      7.77 o
   7   0  15        5.99        6.53      6.22 o
   8   0  15       22.11       24.89      7.27 o
   9   0  15        1.00        0.06      5.83 o
  -6   1  15        1.19        7.83      7.10 o
  -5   1  15       34.48       43.13      8.74 o
  -4   1  15       12.22       13.46      4.25 o
  -3   1  15        0.00        3.45      4.99 o
  -2   1  15       13.58       10.03      3.68 o
  -1   1  15        9.15        5.16      3.13 o
   0   1  15      123.26      112.53     20.65 o
   1   1  15        0.92        0.70      2.34 o
   2   1  15        8.14        7.71      2.79 o
   3   1  15        2.77        5.71      2.59 o
   4   1  15       24.62       16.26      4.38 o
   5   1  15        0.58       -2.65      3.22 o
   6   1  15        2.51        1.54      3.90 o
   7   1  15       14.38       10.69      6.00 o
   8   1  15       16.63       11.03      6.28 o
   9   1  15       13.98       14.25      6.39 o
  -5   2  15        1.59       -3.70      4.67 o
  -4   2  15       18.32       20.02      5.01 o
  -3   2  15       16.54        8.35      2.73 o
  -2   2  15       59.67       59.82      4.33 o
  -1   2  15       42.78       47.81      4.04 o
   0   2  15       56.11       59.08      9.65 o
   1   2  15        5.83        3.38      2.51 o
   2   2  15        6.18        1.70      2.45 o
   3   2  15       14.01       19.99      3.29 o
   4   2  15       11.19       14.69      4.18 o
   5   2  15        0.10        1.91      5.09 o
   6   2  15        5.99       12.85      4.49 o
   7   2  15        0.41       -2.26      5.32 o
   8   2  15       27.94       29.41      7.01 o
   9   2  15        3.26        0.31      5.49 o
  -5   3  15       14.10       10.63      6.62 o
  -4   3  15        2.31        4.13      3.46 o
  -3   3  15        6.79        4.31      2.49 o
  -2   3  15        0.01       -2.05      2.20 o
  -1   3  15       70.66       72.41      4.15 o
   0   3  15        8.81       10.52      4.19 o
   1   3  15       15.12       13.21      3.55 o
   2   3  15        4.73        5.77      4.63 o
   3   3  15       75.74       80.94      6.96 o
   4   3  15        5.96       10.72      3.93 o
   5   3  15        4.13        8.37      3.57 o
   6   3  15        0.77       -0.85      5.83 o
   7   3  15        0.42        6.98      6.02 o
   8   3  15        9.30        8.71      6.11 o
   9   3  15        0.11       -2.06      5.71 o
  -5   4  15        9.80        6.62      5.20 o
  -4   4  15        0.85       -3.82      5.57 o
  -3   4  15       31.93       29.48      4.45 o
  -2   4  15        0.30        2.01      5.77 o
  -1   4  15      121.28      118.14     12.59 o
   0   4  15       25.34       12.19      6.14 o
   1   4  15        1.05        3.51      4.81 o
   2   4  15       11.08       19.06      4.14 o
   3   4  15       89.02       88.07      6.55 o
   4   4  15        8.10        7.80      6.25 o
   5   4  15       31.15       29.86      8.09 o
   6   4  15        5.72        8.06      6.56 o
   7   4  15        0.38       -4.89      4.89 o
   8   4  15       12.63        8.82      6.31 o
   9   4  15        2.73       10.32      5.97 o
  -5   5  15        0.22       10.35      6.76 o
  -4   5  15       16.83       12.70      7.10 o
  -3   5  15       49.98       43.72      8.85 o
  -2   5  15        0.23       -4.98      4.98 o
  -1   5  15        9.10        6.14      5.57 o
   0   5  15        3.66        3.42      5.29 o
   1   5  15       59.38       30.43      8.65 o
   2   5  15       16.46       27.85      7.72 o
   3   5  15        4.33        4.72      4.23 o
   4   5  15       25.92       14.68      7.64 o
   5   5  15        0.72        3.34      6.05 o
   6   5  15        0.00       -2.06      5.77 o
   7   5  15        1.26        6.16      6.16 o
   8   5  15        1.59        1.87      5.77 o
   9   5  15        5.25        2.55      6.02 o
  -5   6  15       32.98       22.34      8.71 o
  -4   6  15       30.36       43.97      9.64 o
  -3   6  15        4.01        2.32      6.22 o
  -2   6  15        0.55       14.99      7.04 o
  -1   6  15        0.81       -0.45      5.88 o
   0   6  15        4.00       -0.17      5.60 o
   1   6  15       11.79       17.99      7.21 o
   2   6  15        1.16        2.96      8.61 o
   3   6  15        7.52        5.10      5.73 o
   4   6  15       21.64       14.38      5.25 o
   5   6  15        0.04        3.18      4.32 o
   6   6  15        4.86        7.36      8.57 o
   7   6  15       12.76       24.21      7.83 o
   8   6  15       10.76       19.31      7.13 o
   9   6  15        0.39       -5.83      5.83 o
  -5   7  15        0.01       -5.46      5.99 o
  -4   7  15        1.59        3.62      7.52 o
  -3   7  15        0.98       -1.78      6.02 o
  -2   7  15        6.58       10.27      6.73 o
  -1   7  15        4.20        6.98      5.97 o
   0   7  15       52.20       71.20      7.99 o
   1   7  15       67.98       68.30      8.54 o
   2   7  15        0.19        1.47      4.61 o
   3   7  15      100.26       82.56      8.31 o
   4   7  15       14.78       22.47      5.66 o
   5   7  15        0.99       -0.40      4.41 o
   6   7  15        1.04        1.73      5.02 o
   7   7  15        5.10        5.23      6.65 o
   8   7  15       11.69        7.92      7.30 o
  -4   8  15        0.96        5.40      7.89 o
  -3   8  15        0.47        3.85      7.52 o
  -2   8  15       19.67        7.66      7.38 o
  -1   8  15       13.97        7.82      4.97 o
   0   8  15       13.01       10.58      5.60 o
   1   8  15       28.72       35.45      6.82 o
   2   8  15       16.70       14.77      5.59 o
   3   8  15       19.48        8.66      6.53 o
   4   8  15        1.72        2.34      5.06 o
   5   8  15        0.26        5.09      4.81 o
   6   8  15        4.47        8.83      5.94 o
   7   8  15       73.58       93.98     12.33 o
   8   8  15        0.56        6.62      7.01 o
  -4   9  15        1.23       12.05      7.89 o
  -3   9  15        1.06       10.26      8.48 o
  -2   9  15        3.91       16.97      5.92 o
  -1   9  15        2.76        5.85      6.59 o
   0   9  15        0.13        2.49      5.10 o
   1   9  15        3.63        6.32      5.12 o
   2   9  15       19.79       21.08      6.23 o
   3   9  15       21.49       47.27      7.47 o
   4   9  15        0.25        4.22      5.01 o
   5   9  15       28.67       44.27      7.64 o
   6   9  15        2.19       -1.06      4.98 o
   7   9  15        0.12       -0.62      6.98 o
  -3  10  15        0.01       -4.76      4.76 o
  -2  10  15        1.90        5.09      5.39 o
  -1  10  15        0.01        8.16      5.77 o
   0  10  15        4.24        0.95     11.69 o
   1  10  15       19.98       27.94     14.68 o
   2  10  15        1.60        2.55      6.28 o
   3  10  15       19.11       13.37      6.02 o
   4  10  15        4.76       -3.45      4.60 o
   5  10  15        0.22       -3.67      7.59 o
   6  10  15        5.39       12.59      8.91 o
  -1  11  15        9.72        6.38      5.66 o
   0  11  15        0.27        0.49      5.52 o
   1  11  15        5.73       -1.62      5.00 o
   2  11  15        5.65       -2.52      4.92 o
   3  11  15        0.94        8.41      5.61 o
   4  11  15        4.77        1.71      5.19 o
   0  -7  16        1.60       -1.53      7.44 o
  -3  -6  16        1.57        4.05      5.86 o
  -2  -6  16        6.43       16.04     10.62 o
  -1  -6  16        9.01       10.35      6.33 o
   0  -6  16        0.61       -2.53      5.88 o
   1  -6  16        0.04        1.44      7.95 o
   2  -6  16        6.06        8.12      7.44 o
   3  -6  16        4.53        3.90      7.32 o
   4  -6  16        0.37       -7.18      7.18 o
  -4  -5  16        5.30        7.52      8.57 o
  -3  -5  16        5.72        6.90      8.00 o
  -2  -5  16        1.32        4.81      7.30 o
  -1  -5  16        6.51       12.78      8.57 o
   0  -5  16        6.36       12.38      6.04 o
   1  -5  16        6.90        1.70      8.09 o
   2  -5  16        0.65        2.40      5.74 o
   3  -5  16        0.26        6.70      6.12 o
   4  -5  16        1.82        4.40      5.80 o
   5  -5  16        3.24        3.56      8.34 o
  -5  -4  16        0.36       -5.63      6.65 o
  -4  -4  16        0.91        1.78      7.78 o
  -3  -4  16        4.74        7.21      7.41 o
  -2  -4  16       12.16       12.98      7.83 o
  -1  -4  16        2.45        1.50      6.84 o
   0  -4  16       21.60       22.79      8.79 o
   1  -4  16        0.03        6.25      6.96 o
   2  -4  16       17.13       17.99      7.97 o
   3  -4  16        4.69        1.84      4.01 o
   4  -4  16       25.72       30.76      5.79 o
   5  -4  16        3.49        0.76      6.82 o
   6  -4  16        0.78       -6.53      6.53 o
  -5  -3  16        0.02        5.34      7.97 o
  -4  -3  16        1.10        3.42      6.65 o
  -3  -3  16       13.36        8.94      8.31 o
  -2  -3  16        2.43       -1.24      6.42 o
  -1  -3  16       20.27       49.37     10.49 o
   0  -3  16       15.71       18.21      8.31 o
   1  -3  16        0.38        0.90      6.22 o
   2  -3  16        4.24       -0.40      5.60 o
   3  -3  16        7.10        9.35      5.97 o
   4  -3  16        0.12       -3.78      3.78 o
   5  -3  16        3.84        9.61      4.75 o
   6  -3  16        0.01       -1.95      6.50 o
   7  -3  16        0.87       -1.72      6.28 o
  -5  -2  16        5.34        2.32      6.67 o
  -4  -2  16        2.40       -5.74      5.74 o
  -3  -2  16        1.71       -4.19      5.43 o
  -2  -2  16       14.32       10.49      7.21 o
  -1  -2  16       36.96       21.07      8.37 o
   0  -2  16        0.88        8.00      6.48 o
   1  -2  16       25.10       29.01      8.77 o
   2  -2  16       23.08       34.75      8.74 o
   3  -2  16        6.70       -1.51      3.69 o
   4  -2  16        0.18        1.08      6.90 o
   5  -2  16        9.68        8.08      4.55 o
   6  -2  16        5.69        3.76      6.62 o
   7  -2  16        0.52        3.96      6.98 o
   8  -2  16        3.48        2.15      6.36 o
  -5  -1  16        3.72       18.13      7.69 o
  -4  -1  16        8.06       -2.15      5.83 o
  -3  -1  16        0.03       -5.80      5.83 o
  -2  -1  16       23.85       20.08      8.06 o
  -1  -1  16       35.10       25.34      7.52 o
   0  -1  16       10.24       19.31      7.18 o
   1  -1  16        4.30        1.02      5.97 o
   2  -1  16       24.61       18.78      7.01 o
   3  -1  16       10.50       -4.41      5.40 o
   4  -1  16        6.24        4.29      4.08 o
   5  -1  16        1.87       -2.62      3.57 o
   6  -1  16       53.88       32.41      8.71 o
   7  -1  16        5.55        8.40      7.15 o
   8  -1  16        5.24       12.53      7.32 o
  -5   0  16        0.62        2.04      6.70 o
  -4   0  16        0.06       -1.16      5.68 o
  -3   0  16        1.83        6.45      6.22 o
  -2   0  16       30.29       27.69      8.03 o
  -1   0  16        8.98       14.14      6.76 o
   0   0  16        0.53       -4.78      4.78 o
   1   0  16       28.16       12.75      6.90 o
   2   0  16        0.47       -1.07      5.66 o
   3   0  16       10.64       10.13      5.50 o
   4   0  16        2.67       -1.33      6.16 o
   5   0  16        0.12       -0.03      4.20 o
   6   0  16        1.89        5.23      6.33 o
   7   0  16        8.91       12.67      6.93 o
   8   0  16       48.62       56.33      9.76 o
  -5   1  16        0.82       12.92      6.93 o
  -4   1  16        3.97       -5.57      5.63 o
  -3   1  16        0.68       -1.87      5.54 o
  -2   1  16       10.59        4.27      5.83 o
  -1   1  16       31.14       35.12      8.31 o
   0   1  16       61.35       41.29      9.16 o
   1   1  16       10.96       21.63      7.07 o
   2   1  16       57.56       35.52      8.85 o
   3   1  16        1.55        3.34      3.39 o
   4   1  16       24.59       18.92      7.24 o
   5   1  16        1.00       -1.44      6.22 o
   6   1  16       26.62       35.91      8.71 o
   7   1  16       52.87       60.29      9.64 o
   8   1  16        4.02        7.80      6.50 o
   9   1  16        7.22        5.97      6.19 o
  -5   2  16       18.81       27.20      8.20 o
  -4   2  16        0.00        3.90      6.19 o
  -3   2  16       30.26       34.70      8.79 o
  -2   2  16        4.05        2.01      5.54 o
  -1   2  16        1.17       -1.19      4.92 o
   0   2  16        1.87        6.62      6.02 o
   1   2  16       49.44       53.14      9.87 o
   2   2  16       85.27       89.06     11.31 o
   3   2  16        5.13        0.82      3.09 o
   4   2  16        8.03        3.85      6.59 o
   5   2  16       42.94       38.72      9.13 o
   6   2  16        6.58        7.80      6.73 o
   7   2  16       74.72       89.20     10.97 o
   8   2  16        0.80       -2.43      5.71 o
   9   2  16       19.49       31.47      7.83 o
  -5   3  16       19.85       42.79      9.33 o
  -4   3  16        1.91       -3.56      5.17 o
  -3   3  16        0.06        1.50      5.40 o
  -2   3  16       56.70       81.33     11.17 o
  -1   3  16        2.26        1.75      4.86 o
   0   3  16       14.16        6.84      6.48 o
   1   3  16        0.02        3.79      5.23 o
   2   3  16       17.08        2.46      6.28 o
   3   3  16       35.47       38.00      5.77 o
   4   3  16       17.20        6.19      6.98 o
   5   3  16        1.21        1.67      6.50 o
   6   3  16        1.89        9.50      6.98 o
   7   3  16        0.15        5.34      6.50 o
   8   3  16        1.89        4.30      6.25 o
   9   3  16       13.20       13.32      6.65 o
  -5   4  16       26.86       33.62      9.33 o
  -4   4  16        1.45        3.56      5.63 o
  -3   4  16        1.48        3.42      5.91 o
  -2   4  16       11.09        4.75      5.88 o
  -1   4  16        3.93        2.91      6.42 o
   0   4  16        1.55        3.53      6.19 o
   1   4  16        0.15        1.27      5.37 o
   2   4  16        0.00        1.05      4.98 o
   3   4  16        2.06        1.64      4.92 o
   4   4  16        0.02       -2.23      5.97 o
   5   4  16       25.87       21.89      7.72 o
   6   4  16        8.02       -4.92      4.92 o
   7   4  16        0.29       -3.39      5.49 o
   8   4  16        0.41        1.02      5.97 o
   9   4  16       11.79       10.41      6.82 o
  -5   5  16        0.40       -0.65      6.31 o
  -4   5  16       14.10       13.43      7.52 o
  -3   5  16        3.70       11.11      6.76 o
  -2   5  16       10.25       -2.86      5.15 o
  -1   5  16       28.02       29.41      8.31 o
   0   5  16       18.95       26.92      8.29 o
   1   5  16        1.58       -0.08      5.01 o
   2   5  16       16.96       12.98      6.56 o
   3   5  16        0.49        1.67      5.40 o
   4   5  16        3.60        6.45      6.36 o
   5   5  16       14.37       10.63      6.76 o
   6   5  16        1.26       -4.98      4.98 o
   7   5  16        2.85       -4.13      6.05 o
   8   5  16        1.15       11.82      7.35 o
  -5   6  16       33.97       37.27     10.66 o
  -4   6  16        0.88       -5.20      5.20 o
  -3   6  16        3.37        7.58      6.96 o
  -2   6  16        3.82        6.59      5.99 o
  -1   6  16        0.01        2.26      6.22 o
   0   6  16        0.30       -5.15      5.17 o
   1   6  16       10.67        3.00      6.16 o
   2   6  16        5.98       16.83      7.44 o
   3   6  16        5.34        4.38      5.68 o
   4   6  16        1.74       -4.58      4.72 o
   5   6  16       18.65       22.34      8.34 o
   6   6  16       10.93       12.27      7.80 o
   7   6  16        0.25        5.32      7.44 o
   8   6  16        2.48       -5.51      5.63 o
  -4   7  16        2.04       -3.93      7.04 o
  -3   7  16        0.44        4.41      7.41 o
  -2   7  16        8.34       13.35      8.20 o
  -1   7  16        8.08       16.03      7.80 o
   0   7  16        2.46       -3.34      6.73 o
   1   7  16       36.54       54.61     10.77 o
   2   7  16        2.49        6.76      4.81 o
   3   7  16       18.04       18.28      5.59 o
   4   7  16        6.51       18.33      5.95 o
   5   7  16        6.17       15.69      7.48 o
   6   7  16       11.71       12.39      6.06 o
   7   7  16        4.48        5.15      6.96 o
   8   7  16        0.83        8.91      6.93 o
  -4   8  16       10.20       18.58      9.50 o
  -3   8  16       30.44       31.87     10.10 o
  -2   8  16        1.61        6.87      7.78 o
  -1   8  16        3.56       18.44      8.03 o
   0   8  16       11.06       22.55      6.39 o
   1   8  16        2.26       12.48      5.80 o
   2   8  16       31.74       48.12      7.79 o
   3   8  16       47.41       63.68      8.30 o
   4   8  16        3.70        2.98      5.11 o
   5   8  16       17.71       30.75      6.64 o
   6   8  16        1.11       -4.15      6.07 o
   7   8  16       22.83       18.81      8.85 o
  -3   9  16        6.11        4.95      7.66 o
  -2   9  16        0.37       14.70      8.29 o
  -1   9  16        3.03        0.79      5.16 o
   0   9  16        8.82       20.78      7.41 o
   1   9  16       19.64       34.59      7.13 o
   2   9  16        5.87        7.22      6.31 o
   3   9  16        2.77       14.89      6.05 o
   4   9  16        1.99        9.40      7.30 o
   5   9  16       38.09       49.97      8.36 o
   6   9  16        1.90        0.79      9.93 o
  -2  10  16        0.26        4.22      5.75 o
  -1  10  16       17.35        8.32      6.17 o
   0  10  16        1.02       15.37      8.43 o
   1  10  16        1.10        3.87      5.76 o
   2  10  16        3.01        4.27      5.85 o
   3  10  16       12.35       14.69      7.21 o
   4  10  16        0.86        6.65      5.42 o
   0  -6  17        5.46       16.60      8.99 o
   1  -6  17       18.22       48.95     12.39 o
  -3  -5  17        5.35        9.33      8.60 o
  -2  -5  17        0.86        3.79      7.64 o
  -1  -5  17       13.08       10.92      8.48 o
   0  -5  17       13.91       35.36      7.99 o
   1  -5  17        0.21       -5.85      5.85 o
   2  -5  17        6.56       17.31      8.54 o
   3  -5  17        8.43        2.15      7.55 o
   4  -5  17        3.23        8.37      8.99 o
  -4  -4  17        0.49        6.08      8.57 o
  -3  -4  17        0.18        2.26      7.64 o
  -2  -4  17        4.34        8.82      8.29 o
  -1  -4  17        0.02        2.46      7.24 o
   0  -4  17       21.63       29.49      9.73 o
   1  -4  17        0.12       -0.79      7.13 o
   2  -4  17        0.05        8.43      7.32 o
   3  -4  17        0.97       -4.15      9.84 o
   4  -4  17        3.41       -5.97      5.97 o
   5  -4  17        0.00       -1.53      8.31 o
  -5  -3  17        2.69       -5.63      6.98 o
  -4  -3  17        0.00       11.42      8.51 o
  -3  -3  17        1.46        1.50      6.98 o
  -2  -3  17       20.78       23.41      9.22 o
  -1  -3  17       14.32       12.30      8.48 o
   0  -3  17        6.54        5.63      7.38 o
   1  -3  17        9.81       27.54      9.13 o
   2  -3  17        8.80       15.21      7.89 o
   3  -3  17        2.02        4.92      7.15 o
   4  -3  17        7.69        3.77      4.43 o
   5  -3  17        0.69        5.88      7.61 o
   6  -3  17        3.24        3.82      7.69 o
  -5  -2  17        0.01       -2.77      6.45 o
  -4  -2  17        0.08       -6.59      6.59 o
  -3  -2  17        0.46       -0.65      7.38 o
  -2  -2  17        0.61        6.16      7.24 o
  -1  -2  17       38.34       18.83      8.03 o
   0  -2  17       10.72       14.76      7.58 o
   1  -2  17        4.55       13.01      7.41 o
   2  -2  17       17.01       13.06      7.44 o
   3  -2  17        7.37        9.33      7.01 o
   4  -2  17       15.73        8.96      8.68 o
   5  -2  17        0.11       -1.10      7.24 o
   6  -2  17       20.22       30.00      9.28 o
   7  -2  17        0.14        0.74      6.45 o
  -5  -1  17        3.43        8.12      8.09 o
  -4  -1  17        0.01        3.37      6.65 o
  -3  -1  17        3.43        0.54      5.99 o
  -2  -1  17        0.66        5.99      6.31 o
  -1  -1  17        5.21       -4.92      5.80 o
   0  -1  17        6.50        7.55      6.67 o
   1  -1  17        0.46        1.10      6.14 o
   2  -1  17        0.46       -1.44      5.43 o
   3  -1  17        0.03        0.59      5.29 o
   4  -1  17        7.71       -0.68      6.59 o
   5  -1  17        2.27       -1.30      6.65 o
   6  -1  17       13.27       27.35      9.05 o
   7  -1  17        6.01       -0.08      6.56 o
  -5   0  17        4.62       -1.16      6.53 o
  -4   0  17       15.59       16.71      8.17 o
  -3   0  17        0.14        3.05      6.56 o
  -2   0  17        0.47       -2.29      6.11 o
  -1   0  17       24.83       25.42      8.31 o
   0   0  17       37.29       39.31      9.47 o
   1   0  17       14.24        7.61      6.53 o
   2   0  17       36.82       33.88      8.40 o
   3   0  17       13.90       14.76      7.18 o
   4   0  17       25.02       34.36      8.94 o
   5   0  17        2.39       11.11      7.95 o
   6   0  17       63.13       98.39     12.56 o
   7   0  17        0.28       -5.85      5.85 o
   8   0  17        9.01       14.11      7.41 o
  -5   1  17        3.23       12.44      8.12 o
  -4   1  17        0.32        7.64      7.72 o
  -3   1  17        1.83        8.71      6.08 o
  -2   1  17       27.37       23.53      8.17 o
  -1   1  17        0.01        8.00      6.53 o
   0   1  17        3.05       -1.02      5.57 o
   1   1  17        1.43        2.06      6.28 o
   2   1  17        5.32       -0.17      4.92 o
   3   1  17        1.41        1.89      6.36 o
   4   1  17        2.50       12.22      7.30 o
   5   1  17       26.84       23.56      8.23 o
   6   1  17       20.36       41.40      9.56 o
   7   1  17        2.80        7.61      7.72 o
   8   1  17        0.04       -5.12      5.12 o
  -5   2  17        1.35        6.05      7.55 o
  -4   2  17        3.70        7.64      6.82 o
  -3   2  17        1.28       13.74      6.98 o
  -2   2  17       30.93       19.80      7.55 o
  -1   2  17        0.32        5.85      6.31 o
   0   2  17        7.78       11.99      6.59 o
   1   2  17        0.00       -2.04      5.15 o
   2   2  17        2.53       -4.95      4.95 o
   3   2  17       22.43       18.69      7.49 o
   4   2  17        0.02        0.90      6.45 o
   5   2  17        7.81       16.88      7.61 o
   6   2  17        1.11        8.54      7.52 o
   7   2  17       19.38       18.78      7.64 o
   8   2  17       15.73       19.60      7.55 o
  -5   3  17       36.02       32.35      9.87 o
  -4   3  17        1.04       -6.33      6.33 o
  -3   3  17        3.64        8.74      6.79 o
  -2   3  17        6.38        9.47      6.59 o
  -1   3  17        2.90        6.73      6.76 o
   0   3  17       12.74       13.23      7.07 o
   1   3  17       11.54       10.72      7.13 o
   2   3  17       15.67       11.23      7.01 o
   3   3  17       45.56       68.38     10.80 o
   4   3  17        0.90        5.29      6.79 o
   5   3  17       21.30       23.44      8.85 o
   6   3  17       39.27       52.37     10.38 o
   7   3  17       11.60       15.67      7.92 o
   8   3  17        1.82        5.71      6.22 o
  -5   4  17        1.70       -2.43      6.82 o
  -4   4  17        0.00        5.77      6.73 o
  -3   4  17        6.35        7.92      6.45 o
  -2   4  17       13.06       12.50      7.78 o
  -1   4  17       27.74       28.48      8.48 o
   0   4  17        3.40        7.18      5.57 o
   1   4  17        3.99       -4.35      5.37 o
   2   4  17        4.23       -0.90      5.83 o
   3   4  17        4.48        5.54      6.67 o
   4   4  17        5.31       -3.11      5.94 o
   5   4  17        4.02       13.32      7.95 o
   6   4  17        0.02       -5.85      5.85 o
   7   4  17        0.19        1.89      7.30 o
   8   4  17       11.90       18.83      7.32 o
  -5   5  17       19.72       27.68      9.36 o
  -4   5  17        0.22       -3.79      6.48 o
  -3   5  17        5.88        7.55      7.10 o
  -2   5  17        4.32        9.95      7.07 o
  -1   5  17        3.70       -2.71      5.03 o
   0   5  17        5.17       -0.62      5.68 o
   1   5  17        1.23        2.57      6.11 o
   2   5  17        0.90        2.49      6.45 o
   3   5  17        4.78       -0.06      5.34 o
   4   5  17        9.97        9.78      7.24 o
   5   5  17        1.14        1.05      6.53 o
   6   5  17       14.79       19.80      8.51 o
   7   5  17        0.21        5.49      6.79 o
   8   5  17        0.31       -6.02      6.02 o
  -4   6  17        2.88       10.75      7.47 o
  -3   6  17       13.98       13.01      7.64 o
  -2   6  17        1.13        3.87      6.67 o
  -1   6  17       11.21       13.40      7.55 o
   0   6  17       19.58       34.56      9.28 o
   1   6  17        1.06       -5.99      5.99 o
   2   6  17        1.38       -3.76      5.77 o
   3   6  17       16.69       19.14      8.34 o
   4   6  17        0.01       -1.78      5.37 o
   5   6  17        3.45       -5.20      6.53 o
   6   6  17        0.59       -0.93      6.73 o
   7   6  17        0.88       -1.27      6.50 o
  -4   7  17        6.50        3.08      6.96 o
  -3   7  17        5.05        3.28      7.47 o
  -2   7  17        6.56        2.91      6.56 o
  -1   7  17        3.16        2.63      6.96 o
   0   7  17        0.08        4.50      7.32 o
   1   7  17       11.22        5.74      6.76 o
   2   7  17        4.36        5.23      7.30 o
   3   7  17        0.66        7.47      6.53 o
   4   7  17        1.62        0.93      6.42 o
   5   7  17        1.83       12.58      7.78 o
   6   7  17        9.08       11.68      7.32 o
   7   7  17        6.59        9.13      8.31 o
  -3   8  17        0.27       10.58      8.77 o
  -2   8  17        0.17        6.98      8.23 o
  -1   8  17        0.27        5.80      8.77 o
   0   8  17        9.03       14.03      8.40 o
   1   8  17       42.02       44.00     10.83 o
   2   8  17        1.38        9.58      5.81 o
   3   8  17        4.48        1.38      4.44 o
   4   8  17        2.88       -1.28      5.09 o
   5   8  17       12.21       17.46      6.80 o
   6   8  17        0.97        5.69      6.09 o
  -2   9  17        3.96       10.38      8.77 o
  -1   9  17        7.87       15.98      9.64 o
   0   9  17        1.05        3.57      5.65 o
   1   9  17        1.57       -0.10      5.13 o
   2   9  17        9.59       20.41      7.23 o
   3   9  17        8.12       19.49      6.76 o
   4   9  17        4.36        5.44      5.90 o
   5   9  17        0.03        4.11      5.62 o
   0  10  17        0.07       -0.44      5.46 o
   1  10  17       10.82       15.21      6.98 o
   2  10  17        1.29       14.29      6.73 o
  -2  -4  18       20.44       30.60     10.83 o
  -1  -4  18        2.55       -1.30      7.27 o
   0  -4  18       23.26       30.23     11.03 o
   1  -4  18        0.01       -6.36      6.93 o
   2  -4  18       86.78      115.87     15.64 o
   3  -4  18        0.36        3.56      7.41 o
  -4  -3  18        0.54        7.44      8.57 o
  -3  -3  18        5.82        4.27      8.31 o
  -2  -3  18       22.85       12.22      9.16 o
  -1  -3  18        0.65       -3.62      6.50 o
   0  -3  18       27.97       23.02      9.22 o
   1  -3  18        6.05        3.90      7.30 o
   2  -3  18        0.53        3.39      8.26 o
   3  -3  18        0.05        2.71      7.64 o
   4  -3  18        3.23       13.57      8.79 o
   5  -3  18        4.32        3.51      8.57 o
  -4  -2  18        7.65        7.35      8.48 o
  -3  -2  18        0.62        2.71      7.89 o
  -2  -2  18       15.71       19.68      8.91 o
  -1  -2  18        3.01        4.92      7.10 o
   0  -2  18        7.09       13.04      8.26 o
   1  -2  18       22.88       27.03      9.45 o
   2  -2  18        3.95        3.53      7.30 o
   3  -2  18        0.96        6.11      7.07 o
   4  -2  18        3.79        4.44      7.69 o
   5  -2  18        0.68       -1.50      7.49 o
  -5  -1  18        2.87       -5.63      7.66 o
  -4  -1  18        0.59       -4.30      6.98 o
  -3  -1  18        1.12       -6.08      6.08 o
  -2  -1  18        0.46       -4.30      7.04 o
  -1  -1  18        0.45       -0.23      6.25 o
   0  -1  18        9.92        2.04      6.65 o
   1  -1  18        0.15       -6.02      6.02 o
   2  -1  18        1.96       -5.20      5.29 o
   3  -1  18        0.23        7.80      7.32 o
   4  -1  18        0.00       -5.74      5.74 o
   5  -1  18        6.07       10.29      8.03 o
   6  -1  18       14.09       17.00      8.94 o
  -5   0  18        8.46        8.68      8.71 o
  -4   0  18        0.24        1.22      7.27 o
  -3   0  18        1.26       -2.18      6.53 o
  -2   0  18        0.27        1.44      7.24 o
  -1   0  18        1.03        2.77      6.19 o
   0   0  18        5.53        9.73      7.49 o
   1   0  18        1.15       -4.24      5.71 o
   2   0  18        3.91       -3.11      6.39 o
   3   0  18        4.46        4.86      6.93 o
   4   0  18       14.93        2.71      7.52 o
   5   0  18       12.41       12.30      8.20 o
   6   0  18       12.93        5.91      7.41 o
   7   0  18        0.03        5.74      7.21 o
  -5   1  18        3.15        5.20      6.65 o
  -4   1  18        7.61       -5.66      5.66 o
  -3   1  18        0.00       -5.88      5.88 o
  -2   1  18       13.05       15.07      8.60 o
  -1   1  18        8.01        0.08      6.42 o
   0   1  18        0.83        0.90      5.46 o
   1   1  18        0.02        4.89      6.33 o
   2   1  18        9.81       24.69      8.31 o
   3   1  18        2.07        4.44      6.59 o
   4   1  18        3.30        5.77      7.32 o
   5   1  18       13.18        7.27      8.62 o
   6   1  18        4.78        0.59      6.96 o
   7   1  18       14.52       23.81      8.40 o
  -5   2  18        2.67       -5.83      6.39 o
  -4   2  18        0.29        7.30      6.67 o
  -3   2  18       17.93       22.45      8.23 o
  -2   2  18        0.86        4.02      6.82 o
  -1   2  18        3.97       -1.39      5.74 o
   0   2  18        0.01        4.84      5.68 o
   1   2  18       27.12       20.84      8.43 o
   2   2  18        8.16       14.93      7.75 o
   3   2  18       10.82       10.97      7.32 o
   4   2  18       14.53       21.66      8.31 o
   5   2  18       65.99       78.20     12.16 o
   6   2  18       10.71       10.10      8.26 o
   7   2  18        6.96        3.42      6.82 o
  -5   3  18        4.23        1.47      6.79 o
  -4   3  18        7.83        9.64      6.65 o
  -3   3  18        0.27        3.70      7.04 o
  -2   3  18       10.70        8.37      7.69 o
  -1   3  18        0.29       -4.84      6.28 o
   0   3  18       39.70       22.17      8.37 o
   1   3  18        8.69        8.43      6.90 o
   2   3  18       25.06       36.08      9.61 o
   3   3  18       17.96       18.72      8.43 o
   4   3  18       16.70       10.66      7.18 o
   5   3  18        0.12       -2.80      6.62 o
   6   3  18        9.78        8.14      7.89 o
   7   3  18        0.66        0.93      6.90 o
  -4   4  18        1.52       14.20      8.68 o
  -3   4  18        0.21        1.47      6.76 o
  -2   4  18       11.78       28.36      9.11 o
  -1   4  18        0.00        4.72      6.45 o
   0   4  18        0.00        7.78      6.96 o
   1   4  18        2.21        6.82      6.62 o
   2   4  18        0.80       -2.04      6.05 o
   3   4  18        8.58       14.00      8.14 o
   4   4  18        0.00        2.09      6.36 o
   5   4  18        1.37        8.68      7.58 o
   6   4  18       13.42       14.62      8.51 o
   7   4  18        0.63        5.23      7.97 o
  -4   5  18        1.41        9.16      7.86 o
  -3   5  18        0.26        2.94      6.53 o
  -2   5  18        1.10        6.28      6.28 o
  -1   5  18        4.55       11.20      7.80 o
   0   5  18        0.37        1.16      5.57 o
   1   5  18        1.45       -5.09      5.09 o
   2   5  18        0.07        4.72      7.15 o
   3   5  18       15.25       12.16      7.27 o
   4   5  18        2.01        5.46      6.90 o
   5   5  18        5.47        9.81      7.58 o
   6   5  18        1.72        0.45      6.96 o
   7   5  18        9.51       -6.59      6.59 o
  -4   6  18        0.36        1.02      7.69 o
  -3   6  18        0.42       -2.66      7.24 o
  -2   6  18        0.61       13.40      8.96 o
  -1   6  18        0.59       -1.50      6.96 o
   0   6  18       18.26       28.22      9.25 o
   1   6  18       13.00       18.72      8.51 o
   2   6  18        0.48        2.04      6.53 o
   3   6  18       10.00       -0.20      6.08 o
   4   6  18        2.69       -2.04      5.91 o
   5   6  18        0.46       11.96      8.31 o
   6   6  18        3.35        8.43      7.69 o
  -3   7  18        0.55       -5.03      7.41 o
  -2   7  18        2.86       -1.95      7.64 o
  -1   7  18        0.00       -6.31      6.31 o
   0   7  18       13.84        1.98      7.35 o
   1   7  18        3.06       13.71      8.46 o
   2   7  18        0.01       -6.08      6.08 o
   3   7  18        0.05       -5.46      6.28 o
   4   7  18        1.56        6.67      7.55 o
   5   7  18        4.91        1.56      7.52 o
   6   7  18        5.77        0.74      7.27 o
  -2   8  18        0.63       -1.05      8.34 o
  -1   8  18        2.04       -4.78      7.64 o
   0   8  18       12.01        0.34      7.15 o
   1   8  18        1.02       -5.63      6.56 o
   2   8  18       21.97       10.04      8.43 o
   3   8  18        0.22        2.21      6.53 o
   4   8  18        6.71       10.92      7.92 o
   5   8  18        0.97        4.98      7.97 o
   0   9  18        3.78        3.28      8.09 o
   1   9  18        0.10       -3.17      7.35 o
   2   9  18        3.62       10.76      6.60 o
   3   9  18        7.67       -0.41      5.60 o
  -1  -3  19        0.76        0.74      8.20 o
   0  -3  19       13.44       12.64      9.64 o
   1  -3  19        1.46        1.30      8.57 o
   2  -3  19       19.49       26.92     10.29 o
  -3  -2  19        0.00        8.48      8.71 o
  -2  -2  19        7.70        5.54      8.14 o
  -1  -2  19        2.86       12.05      8.88 o
   0  -2  19       12.06       26.13      9.61 o
   1  -2  19        4.48        2.18      7.64 o
   2  -2  19       56.15       79.61     13.43 o
   3  -2  19        0.51        0.76      7.15 o
   4  -2  19        0.34       -0.85      8.14 o
  -3  -1  19        0.34       -3.37      6.96 o
  -2  -1  19        0.02       -6.50      6.53 o
  -1  -1  19        1.38        1.50      7.44 o
   0  -1  19       29.04       35.07     10.46 o
   1  -1  19        0.23       -6.25      6.84 o
   2  -1  19        0.14        9.22      8.37 o
   3  -1  19        0.16       -3.96      6.39 o
   4  -1  19        0.37        4.02      8.31 o
   5  -1  19        5.45       -4.24      7.83 o
  -4   0  19        5.32       17.19      9.50 o
  -3   0  19        0.04       -3.34      6.70 o
  -2   0  19        1.02       -2.12      7.64 o
  -1   0  19        3.92       -3.51      5.91 o
   0   0  19        1.75       -3.73      6.16 o
   1   0  19       16.69        8.68      8.74 o
   2   0  19       50.63       53.96     11.65 o
   3   0  19        5.74        9.22      7.47 o
   4   0  19        2.51        7.55      7.89 o
   5   0  19        0.19       -2.01      7.27 o
  -4   1  19        0.54        3.87      8.09 o
  -3   1  19        4.06        6.50      7.92 o
  -2   1  19        0.20       -5.54      5.77 o
  -1   1  19        1.69        3.90      7.55 o
   0   1  19        8.56       -3.00      6.62 o
   1   1  19        4.34        3.05      6.73 o
   2   1  19        3.72        6.73      7.52 o
   3   1  19        3.24        1.41      6.82 o
   4   1  19        1.61       10.66      8.29 o
   5   1  19        0.19        7.52      8.09 o
   6   1  19        0.00        0.08      7.21 o
  -4   2  19        0.00       17.16      9.25 o
  -3   2  19        6.08        8.00      7.66 o
  -2   2  19        6.53        1.02      7.07 o
  -1   2  19        0.06       -1.24      6.62 o
   0   2  19       17.45       30.43      9.45 o
   1   2  19       11.68       15.61      8.31 o
   2   2  19        0.73       -3.82      6.48 o
   3   2  19        6.00       10.63      7.89 o
   4   2  19        0.55        0.54      7.32 o
   5   2  19        0.72       -1.56      6.84 o
   6   2  19       11.85       22.51      9.53 o
  -4   3  19       11.02       18.97      9.05 o
  -3   3  19        2.68       -0.14      7.52 o
  -2   3  19       15.37       -0.34      6.79 o
  -1   3  19       28.24       45.11     10.72 o
   0   3  19        0.26       10.52      7.47 o
   1   3  19        2.23        7.92      7.07 o
   2   3  19        2.17       -0.37      6.19 o
   3   3  19        0.73        4.52      6.93 o
   4   3  19        3.84       -0.59      6.48 o
   5   3  19        0.47       -6.25      6.25 o
   6   3  19        4.51        8.54      8.29 o
  -4   4  19        4.76       -5.83      5.83 o
  -3   4  19       20.43       24.35      9.67 o
  -2   4  19        3.23       16.54      8.96 o
  -1   4  19        2.69        4.24      7.83 o
   0   4  19        9.21        8.43      8.46 o
   1   4  19       34.34       53.00     11.42 o
   2   4  19        1.74       -5.85      5.85 o
   3   4  19       21.64       42.90     10.66 o
   4   4  19        0.28        4.19      6.81 o
   5   4  19        2.42        8.71      8.06 o
   6   4  19        0.28       -4.61      7.18 o
  -3   5  19        0.00        0.62      7.58 o
  -2   5  19        3.12        6.14      8.31 o
  -1   5  19        8.81        1.67      7.52 o
   0   5  19        0.18       -4.64      6.36 o
   1   5  19       40.87       44.29     11.26 o
   2   5  19       13.14       18.81      9.61 o
   3   5  19        6.93       -0.79      6.79 o
   4   5  19        6.39       -2.18      6.56 o
   5   5  19       10.17        6.28      8.29 o
  -3   6  19       11.01        6.67      8.12 o
  -2   6  19        9.55       16.37      7.55 o
  -1   6  19        5.94       11.28      8.46 o
   0   6  19        5.66        5.80      7.41 o
   1   6  19        9.93       19.40      9.39 o
   2   6  19       20.76        1.02      7.75 o
   3   6  19        1.37       -1.47      6.45 o
   4   6  19        4.07        9.47      8.37 o
   5   6  19        5.97       16.60      9.11 o
  -2   7  19        1.18        4.84      8.06 o
  -1   7  19        6.30       15.75      9.25 o
   0   7  19        6.83       19.91      9.56 o
   1   7  19        2.06        6.19      8.26 o
   2   7  19        1.88        1.39      7.18 o
   3   7  19        0.30        3.87      7.24 o
   4   7  19        0.01        9.87      6.87 o
   1   8  19        3.60        9.87      8.79 o
   2   8  19        7.42        5.15      8.46 o
  -1  -1  20        0.81       -6.98      6.98 o
   0  -1  20       13.01       20.67      9.90 o
   1  -1  20        1.93        1.24      7.72 o
   2  -1  20       24.16       23.56     10.60 o
  -2   0  20        5.03        0.14      7.32 o
  -1   0  20        0.23       -6.56      6.56 o
   0   0  20       16.26       28.28     10.69 o
   1   0  20       40.54       24.91     10.86 o
   2   0  20       44.42       54.83     12.47 o
   3   0  20       10.86        0.71      7.55 o
  -2   1  20        5.19        3.20      8.00 o
  -1   1  20        2.99        7.52      8.06 o
   0   1  20        1.81       -1.53      7.07 o
   1   1  20       10.06       14.25      9.05 o
   2   1  20        0.19        1.98      7.78 o
   3   1  20       42.14       49.66     11.91 o
   4   1  20       15.70       21.29     10.15 o
  -2   2  20        8.99       24.66     10.12 o
  -1   2  20        9.25        9.70      8.34 o
   0   2  20        1.80        9.36      7.75 o
   1   2  20       75.93      119.49     15.75 o
   2   2  20       30.29       49.57     12.24 o
   3   2  20       22.20       16.66      9.05 o
   4   2  20        8.26        4.07      8.34 o
  -2   3  20        0.37        8.60      7.64 o
  -1   3  20        8.64       17.22      8.91 o
   0   3  20        8.40        6.87      7.92 o
   1   3  20        1.55        4.64      7.61 o
   2   3  20        1.99        4.67      7.83 o
   3   3  20       11.09       16.03      9.11 o
   4   3  20        1.46        5.80      7.80 o
  -2   4  20       15.92       24.83     10.04 o
  -1   4  20       31.88       36.20     10.83 o
   0   4  20        0.47        5.71      7.47 o
   1   4  20       90.80      123.56     15.92 o
   2   4  20        3.88       10.10      8.79 o
   3   4  20        3.89        5.63      7.64 o
   4   4  20        0.97        1.22      6.98 o
  -1   5  20       41.51       51.33     12.75 o
   0   5  20        0.25        7.15      8.94 o
   1   5  20        2.57        1.16      7.97 o
   2   5  20        7.78        4.47      8.06 o
   3   5  20       42.81       45.81     11.54 o
   4   5  20        0.00       13.55      8.60 o
   0   6  20        6.48       -5.74      5.74 o
   1   6  20       36.84       33.51     11.03 o
   2   6  20        5.98        5.32      7.80 o
   3   6  20        7.63       10.38      8.31 o
 
